# Supplementary material for: A simulated annealing algorithm for randomizing weighted networks
Source: Nat Comput Sci. 2024 Dec 10;5(1):48–64. doi: 10.1038/s43588-024-00735-z (PMC11774763; doi:10.1038/s43588-024-00735-z)
Supplement: Supplementary file 3 — Brillouin light scattering spectra at three current values. [file 43588_2024_735_MOESM3_ESM.csv]

	MS	RS	SA
0	0.05375	0.115	0.0025
1	0.0525	0.1175	0.00375
2	0.065	0.12	0.0025
3	0.055	0.11625	0.00375
4	0.05375	0.115	0.00375
5	0.06	0.1125	0.0025
6	0.0625	0.11125	0.0025
7	0.0525	0.11375	0.00375
8	0.055	0.1125	0.0025
9	0.05875	0.115	0.00375
10	0.065	0.12	0.0025
11	0.05125	0.11125	0.00375
12	0.06125	0.12	0.0025
13	0.05875	0.11375	0.0025
14	0.05625	0.11375	0.00375
15	0.05875	0.11	0.0025
16	0.05375	0.11125	0.0025
17	0.055	0.115	0.00375
18	0.0625	0.11	0.00375
19	0.055	0.1075	0.0025
20	0.06875	0.125	0.0025
21	0.05375	0.10875	0.00375
22	0.0625	0.12375	0.0025
23	0.05125	0.11625	0.00375
24	0.06625	0.11625	0.00375
25	0.0575	0.1125	0.00375
26	0.0525	0.115	0.0025
27	0.05375	0.11875	0.0025
28	0.055	0.1175	0.0025
29	0.05625	0.11875	0.00375
30	0.0575	0.11	0.00375
31	0.06	0.11375	0.0025
32	0.05125	0.115	0.00375
33	0.06	0.11625	0.00375
34	0.05375	0.11625	0.00375
35	0.0625	0.10875	0.00375
36	0.055	0.1125	0.0025
37	0.05625	0.115	0.0025
38	0.05875	0.125	0.0025
39	0.06	0.10875	0.0025
40	0.06375	0.11875	0.0025
41	0.05625	0.11375	0.0025
42	0.055	0.11125	0.0025
43	0.06625	0.1075	0.0025
44	0.05375	0.115	0.0025
45	0.0575	0.1125	0.00375
46	0.0575	0.10875	0.00375
47	0.06125	0.11875	0.00375
48	0.0575	0.11125	0.0025
49	0.06125	0.12125	0.00375
50	0.06375	0.1075	0.0025
51	0.05375	0.125	0.00375
52	0.05875	0.115	0.0025
53	0.05875	0.12375	0.0025
54	0.055	0.12125	0.0025
55	0.0525	0.10875	0.0025
56	0.06375	0.11875	0.0025
57	0.05875	0.115	0.0025
58	0.05375	0.1125	0.00375
59	0.05875	0.11125	0.0025
60	0.055	0.12	0.0025
61	0.0675	0.1175	0.0025
62	0.06	0.11625	0.0025
63	0.0475	0.1125	0.0025
64	0.0575	0.115	0.00375
65	0.06	0.10625	0.00375
66	0.0575	0.115	0.0025
67	0.06125	0.1075	0.00375
68	0.06625	0.12375	0.0025
69	0.05625	0.11125	0.0025
70	0.0575	0.11125	0.0025
71	0.05875	0.1125	0.00375
72	0.05625	0.11125	0.0025
73	0.05125	0.12	0.0025
74	0.06375	0.1125	0.00375
75	0.05875	0.10875	0.0025
76	0.05875	0.12375	0.0025
77	0.05875	0.105	0.00375
78	0.055	0.115	0.0025
79	0.0475	0.1075	0.00375
80	0.06375	0.11875	0.0025
81	0.05625	0.11625	0.0025
82	0.06	0.125	0.0025
83	0.0675	0.1125	0.00375
84	0.0625	0.12	0.0025
85	0.05375	0.11625	0.00375
86	0.05875	0.12375	0.00375
87	0.05875	0.12125	0.0025
88	0.055	0.11875	0.0025
89	0.06375	0.12125	0.0025
90	0.05625	0.10875	0.00375
91	0.06625	0.11125	0.00375
92	0.0575	0.115	0.0025
93	0.05375	0.12125	0.00375
94	0.05375	0.1175	0.0025
95	0.05	0.11875	0.00375
96	0.0525	0.12	0.0025
97	0.05125	0.11375	0.0025
98	0.05625	0.11125	0.0025
99	0.05375	0.1125	0.0025
100	0.0575	0.11875	0.0025
101	0.06	0.11625	0.0025
102	0.05875	0.1175	0.0025
103	0.0625	0.1225	0.0025
104	0.05625	0.11125	0.0025
105	0.05375	0.1275	0.0025
106	0.0625	0.11875	0.00375
107	0.0575	0.1225	0.0025
108	0.05625	0.11875	0.0025
109	0.05	0.1125	0.00375
110	0.05625	0.11625	0.0025
111	0.05625	0.115	0.0025
112	0.05375	0.1175	0.00375
113	0.05375	0.115	0.0025
114	0.05375	0.115	0.0025
115	0.05625	0.115	0.0025
116	0.055	0.1175	0.0025
117	0.0525	0.12125	0.00375
118	0.05875	0.1125	0.0025
119	0.05125	0.11375	0.0025
120	0.0575	0.11875	0.00375
121	0.0675	0.11125	0.00375
122	0.05375	0.10875	0.0025
123	0.05625	0.11375	0.00375
124	0.055	0.1125	0.0025
125	0.065	0.11125	0.0025
126	0.05875	0.1125	0.0025
127	0.05875	0.1125	0.00375
128	0.04625	0.11625	0.0025
129	0.0625	0.115	0.0025
130	0.04875	0.12	0.00375
131	0.05	0.11875	0.0025
132	0.0625	0.12375	0.0025
133	0.06125	0.11875	0.00375
134	0.0625	0.11	0.00375
135	0.0525	0.11375	0.0025
136	0.0525	0.11125	0.0025
137	0.055	0.12125	0.00375
138	0.0475	0.115	0.0025
139	0.0525	0.12	0.0025
140	0.05375	0.11625	0.0025
141	0.06	0.1175	0.0025
142	0.05375	0.115	0.0025
143	0.05125	0.1175	0.0025
144	0.05375	0.1225	0.00375
145	0.05875	0.12	0.0025
146	0.05375	0.11375	0.00375
147	0.06125	0.1225	0.0025
148	0.055	0.115	0.0025
149	0.055	0.125	0.0025
150	0.05375	0.12625	0.0025
151	0.0525	0.11125	0.0025
152	0.05375	0.11125	0.0025
153	0.06375	0.115	0.0025
154	0.05875	0.1225	0.0025
155	0.05875	0.11	0.0025
156	0.06125	0.11625	0.00375
157	0.05625	0.11875	0.0025
158	0.06	0.12	0.00375
159	0.06	0.1125	0.0025
160	0.065	0.11625	0.0025
161	0.0575	0.1225	0.0025
162	0.04875	0.1075	0.00375
163	0.06875	0.1225	0.0025
164	0.05	0.11875	0.00375
165	0.05625	0.12125	0.0025
166	0.065	0.1175	0.00375
167	0.0575	0.1175	0.00375
168	0.0475	0.1175	0.0025
169	0.06	0.11625	0.00375
170	0.0675	0.1125	0.0025
171	0.05625	0.1125	0.0025
172	0.05625	0.11625	0.0025
173	0.0575	0.1075	0.0025
174	0.05375	0.115	0.0025
175	0.06125	0.11625	0.00375
176	0.06125	0.11	0.00375
177	0.06	0.115	0.00375
178	0.05	0.1075	0.0025
179	0.06625	0.1175	0.00375
180	0.0575	0.10625	0.0025
181	0.05125	0.11625	0.0025
182	0.05875	0.10875	0.00375
183	0.0625	0.12	0.0025
184	0.06	0.1175	0.0025
185	0.05625	0.1175	0.00375
186	0.0575	0.1175	0.0025
187	0.05625	0.11125	0.0025
188	0.05375	0.11625	0.0025
189	0.0575	0.11125	0.00375
190	0.0625	0.115	0.0025
191	0.0525	0.11125	0.0025
192	0.05125	0.12125	0.0025
193	0.06625	0.1225	0.0025
194	0.0525	0.11	0.0025
195	0.06125	0.115	0.0025
196	0.055	0.11625	0.00375
197	0.05625	0.10875	0.0025
198	0.06	0.11375	0.00375
199	0.0475	0.12125	0.00375
200	0.06125	0.1175	0.0025
201	0.05875	0.11375	0.0025
202	0.0575	0.11375	0.00375
203	0.05125	0.1075	0.0025
204	0.055	0.115	0.00375
205	0.05375	0.11	0.0025
206	0.06	0.11	0.00375
207	0.06125	0.11625	0.0025
208	0.05875	0.11625	0.0025
209	0.055	0.115	0.0025
210	0.055	0.11125	0.0025
211	0.04875	0.11875	0.00375
212	0.0625	0.10875	0.00375
213	0.06	0.12125	0.0025
214	0.0525	0.12375	0.0025
215	0.055	0.1125	0.0025
216	0.055	0.11875	0.0025
217	0.06625	0.1125	0.00375
218	0.055	0.11875	0.0025
219	0.05875	0.115	0.0025
220	0.05375	0.1125	0.00375
221	0.06125	0.1125	0.0025
222	0.05	0.11	0.0025
223	0.0575	0.12375	0.0025
224	0.05875	0.11625	0.0025
225	0.0575	0.11375	0.00375
226	0.05625	0.11625	0.0025
227	0.0625	0.11875	0.0025
228	0.055	0.1125	0.00375
229	0.06125	0.1225	0.00375
230	0.055	0.115	0.0025
231	0.0525	0.12125	0.00375
232	0.0525	0.12375	0.0025
233	0.05625	0.1125	0.00375
234	0.05875	0.11625	0.0025
235	0.065	0.11125	0.0025
236	0.06	0.12375	0.0025
237	0.065	0.11375	0.00375
238	0.0575	0.1175	0.0025
239	0.0475	0.11	0.0025
240	0.05375	0.11	0.00375
241	0.05375	0.11125	0.00375
242	0.06125	0.1125	0.00375
243	0.06	0.10375	0.0025
244	0.06625	0.1175	0.0025
245	0.06375	0.11625	0.0025
246	0.0575	0.11625	0.00375
247	0.04375	0.11375	0.00375
248	0.05625	0.1075	0.0025
249	0.055	0.1075	0.00375
250	0.0575	0.1225	0.0025
251	0.0525	0.115	0.0025
252	0.05375	0.1175	0.0025
253	0.05625	0.11875	0.0025
254	0.06625	0.11875	0.00375
255	0.05625	0.11125	0.0025
256	0.06	0.11125	0.0025
257	0.06125	0.12125	0.0025
258	0.06375	0.11875	0.0025
259	0.05625	0.12375	0.0025
260	0.06375	0.11375	0.00375
261	0.05875	0.11125	0.0025
262	0.05625	0.10875	0.00375
263	0.06375	0.11375	0.0025
264	0.06	0.1125	0.0025
265	0.07125	0.11	0.0025
266	0.0675	0.1225	0.0025
267	0.0575	0.115	0.00375
268	0.05375	0.11625	0.0025
269	0.055	0.11125	0.0025
270	0.06125	0.11125	0.00375
271	0.04625	0.1175	0.0025
272	0.055	0.115	0.0025
273	0.05125	0.115	0.0025
274	0.065	0.11375	0.00375
275	0.055	0.1125	0.0025
276	0.06	0.11875	0.00375
277	0.0575	0.11625	0.0025
278	0.05875	0.11125	0.0025
279	0.06125	0.11125	0.0025
280	0.0525	0.1175	0.0025
281	0.05125	0.11875	0.0025
282	0.05875	0.115	0.00375
283	0.06375	0.1125	0.00375
284	0.06125	0.11875	0.0025
285	0.06625	0.11375	0.00375
286	0.06875	0.11875	0.00375
287	0.0475	0.115	0.0025
288	0.05625	0.12375	0.0025
289	0.0525	0.1175	0.0025
290	0.055	0.11375	0.00375
291	0.0525	0.11125	0.0025
292	0.05125	0.1175	0.0025
293	0.05875	0.12125	0.00375
294	0.065	0.1175	0.0025
295	0.05125	0.11375	0.00375
296	0.055	0.11375	0.0025
297	0.05625	0.11375	0.0025
298	0.06125	0.1175	0.00375
299	0.055	0.11	0.0025
300	0.06	0.12125	0.00375
301	0.05625	0.115	0.00375
302	0.06	0.115	0.0025
303	0.06125	0.1125	0.0025
304	0.0575	0.11875	0.0025
305	0.06	0.11125	0.0025
306	0.06	0.1225	0.0025
307	0.05875	0.11125	0.00375
308	0.06	0.11375	0.0025
309	0.06	0.12	0.0025
310	0.05875	0.1175	0.00375
311	0.06375	0.12125	0.0025
312	0.04875	0.115	0.0025
313	0.05125	0.1175	0.00375
314	0.06	0.1125	0.00375
315	0.05875	0.10875	0.0025
316	0.065	0.11125	0.0025
317	0.05625	0.11125	0.0025
318	0.06125	0.11375	0.00375
319	0.05375	0.12375	0.0025
320	0.0525	0.11625	0.0025
321	0.0575	0.1175	0.0025
322	0.055	0.12375	0.0025
323	0.05625	0.12125	0.0025
324	0.0575	0.11125	0.00375
325	0.05625	0.11375	0.0025
326	0.04875	0.1175	0.0025
327	0.055	0.10875	0.00375
328	0.055	0.11	0.0025
329	0.05875	0.12375	0.00375
330	0.0525	0.11625	0.00375
331	0.05875	0.1125	0.00375
332	0.05875	0.11375	0.00375
333	0.0725	0.11625	0.0025
334	0.06125	0.12875	0.0025
335	0.055	0.12	0.0025
336	0.06375	0.11125	0.0025
337	0.05875	0.11375	0.00375
338	0.055	0.115	0.0025
339	0.065	0.12375	0.0025
340	0.05625	0.1125	0.0025
341	0.05125	0.11375	0.00375
342	0.05125	0.11875	0.00375
343	0.06	0.115	0.0025
344	0.055	0.11125	0.0025
345	0.055	0.115	0.0025
346	0.0575	0.10875	0.0025
347	0.05375	0.1225	0.0025
348	0.0575	0.1075	0.00375
349	0.05875	0.115	0.0025
350	0.05375	0.1075	0.0025
351	0.055	0.12375	0.0025
352	0.06125	0.1125	0.0025
353	0.06375	0.115	0.0025
354	0.065	0.11875	0.00375
355	0.0575	0.11375	0.0025
356	0.06125	0.11625	0.0025
357	0.06125	0.12375	0.0025
358	0.0625	0.1075	0.00375
359	0.06	0.1175	0.0025
360	0.0575	0.11875	0.00375
361	0.06125	0.11125	0.00375
362	0.05375	0.11	0.00375
363	0.055	0.12	0.0025
364	0.06	0.11125	0.00375
365	0.05125	0.11	0.00375
366	0.0575	0.11375	0.0025
367	0.06	0.11625	0.0025
368	0.055	0.11375	0.0025
369	0.06	0.11375	0.0025
370	0.0475	0.115	0.00375
371	0.05875	0.115	0.0025
372	0.05625	0.11875	0.0025
373	0.065	0.10625	0.0025
374	0.05375	0.11375	0.0025
375	0.05625	0.10375	0.00375
376	0.0475	0.10875	0.0025
377	0.0525	0.1125	0.0025
378	0.06375	0.11875	0.0025
379	0.0575	0.115	0.0025
380	0.06375	0.11375	0.0025
381	0.05375	0.10875	0.0025
382	0.05125	0.11	0.00375
383	0.06625	0.1125	0.00375
384	0.05	0.11375	0.0025
385	0.06	0.1175	0.0025
386	0.065	0.1125	0.0025
387	0.06	0.11625	0.00375
388	0.055	0.115	0.00375
389	0.05375	0.11875	0.0025
390	0.05625	0.115	0.0025
391	0.055	0.12	0.0025
392	0.05375	0.11	0.0025
393	0.07125	0.11375	0.0025
394	0.06125	0.11375	0.0025
395	0.0625	0.11125	0.0025
396	0.06	0.11625	0.00375
397	0.05375	0.11875	0.00375
398	0.06125	0.1175	0.00375
399	0.05625	0.1125	0.0025
400	0.055	0.1125	0.00375
401	0.0625	0.115	0.0025
402	0.06125	0.1225	0.0025
403	0.0525	0.1125	0.00375
404	0.055	0.12125	0.0025
405	0.05375	0.1175	0.00375
406	0.0675	0.11625	0.00375
407	0.05625	0.1075	0.0025
408	0.055	0.1175	0.00375
409	0.06625	0.1075	0.0025
410	0.06125	0.11125	0.0025
411	0.0625	0.1125	0.0025
412	0.06	0.11625	0.0025
413	0.06125	0.1225	0.0025
414	0.05875	0.115	0.0025
415	0.05625	0.11375	0.00375
416	0.06	0.10875	0.0025
417	0.055	0.115	0.00375
418	0.06375	0.12	0.0025
419	0.06125	0.1225	0.00375
420	0.075	0.12125	0.0025
421	0.05875	0.11	0.0025
422	0.06375	0.1225	0.0025
423	0.06875	0.1125	0.00375
424	0.05	0.115	0.0025
425	0.05875	0.1175	0.0025
426	0.06	0.1075	0.0025
427	0.055	0.115	0.0025
428	0.05375	0.11875	0.0025
429	0.05875	0.11875	0.0025
430	0.05375	0.11	0.00375
431	0.06	0.12125	0.0025
432	0.0625	0.11	0.0025
433	0.05375	0.11125	0.0025
434	0.04875	0.115	0.00375
435	0.055	0.11625	0.0025
436	0.0475	0.115	0.0025
437	0.055	0.12125	0.00375
438	0.05625	0.12125	0.0025
439	0.06	0.105	0.0025
440	0.0475	0.12125	0.0025
441	0.0575	0.11875	0.0025
442	0.0625	0.115	0.00375
443	0.05	0.11875	0.00375
444	0.05	0.12375	0.00375
445	0.055	0.11375	0.0025
446	0.06	0.1125	0.0025
447	0.0625	0.11125	0.0025
448	0.0575	0.115	0.0025
449	0.05875	0.11625	0.00375
450	0.0525	0.11625	0.0025
451	0.05625	0.1125	0.00375
452	0.06	0.11625	0.00375
453	0.055	0.11875	0.0025
454	0.05625	0.1125	0.0025
455	0.06625	0.1175	0.0025
456	0.0575	0.11	0.00375
457	0.0525	0.11125	0.0025
458	0.05	0.11125	0.0025
459	0.05875	0.115	0.00375
460	0.05125	0.11375	0.0025
461	0.06125	0.11125	0.00375
462	0.06	0.125	0.00375
463	0.05375	0.11	0.00375
464	0.05375	0.11125	0.00375
465	0.055	0.11125	0.0025
466	0.065	0.11625	0.0025
467	0.06375	0.11375	0.0025
468	0.06375	0.11625	0.0025
469	0.06125	0.1125	0.00375
470	0.06375	0.12	0.0025
471	0.0525	0.11375	0.0025
472	0.0525	0.1075	0.0025
473	0.05375	0.1175	0.00375
474	0.05875	0.1075	0.00375
475	0.04875	0.115	0.0025
476	0.07875	0.10625	0.0025
477	0.06375	0.1125	0.0025
478	0.05875	0.1125	0.0025
479	0.05375	0.12	0.0025
480	0.0625	0.115	0.0025
481	0.0575	0.11625	0.0025
482	0.0575	0.11625	0.00375
483	0.05125	0.12	0.00375
484	0.0575	0.11125	0.00375
485	0.0525	0.11375	0.00375
486	0.055	0.10875	0.00375
487	0.055	0.1125	0.0025
488	0.05125	0.11875	0.00375
489	0.0525	0.1125	0.00375
490	0.06125	0.1175	0.00375
491	0.0625	0.11625	0.00375
492	0.0625	0.1175	0.0025
493	0.05375	0.1175	0.00375
494	0.0575	0.10875	0.00375
495	0.05875	0.1175	0.0025
496	0.06	0.11875	0.0025
497	0.055	0.11875	0.00375
498	0.06125	0.11125	0.0025
499	0.05375	0.11625	0.0025
500	0.06375	0.10875	0.0025
501	0.05875	0.11375	0.00375
502	0.05375	0.11375	0.00375
503	0.0625	0.1125	0.00375
504	0.05875	0.10875	0.00375
505	0.0625	0.1125	0.00375
506	0.06	0.11625	0.00375
507	0.0625	0.12375	0.0025
508	0.075	0.10375	0.00375
509	0.06	0.11375	0.0025
510	0.05125	0.11375	0.00375
511	0.055	0.11875	0.0025
512	0.05875	0.11625	0.0025
513	0.05375	0.12375	0.0025
514	0.0575	0.11	0.0025
515	0.05125	0.1175	0.0025
516	0.06125	0.115	0.0025
517	0.05375	0.1175	0.00375
518	0.05625	0.1275	0.0025
519	0.055	0.1175	0.00375
520	0.06125	0.11125	0.00375
521	0.05125	0.10875	0.00375
522	0.04875	0.1125	0.0025
523	0.06625	0.125	0.00375
524	0.0625	0.11625	0.0025
525	0.05375	0.11625	0.00375
526	0.05625	0.1125	0.0025
527	0.05375	0.11625	0.00375
528	0.0575	0.1175	0.00375
529	0.0625	0.10875	0.00375
530	0.05125	0.115	0.0025
531	0.0525	0.11375	0.0025
532	0.05625	0.11625	0.00375
533	0.05125	0.12	0.00375
534	0.06625	0.1175	0.00375
535	0.0525	0.12	0.00375
536	0.0575	0.11875	0.0025
537	0.05375	0.10875	0.0025
538	0.0525	0.10875	0.0025
539	0.06	0.11875	0.0025
540	0.06375	0.12	0.00375
541	0.05375	0.11125	0.0025
542	0.065	0.12375	0.0025
543	0.055	0.11625	0.00375
544	0.06	0.11625	0.0025
545	0.05	0.11625	0.0025
546	0.06	0.1175	0.0025
547	0.0575	0.11875	0.00375
548	0.0575	0.1175	0.00375
549	0.05875	0.11	0.00375
550	0.06375	0.11875	0.00375
551	0.0525	0.12625	0.00375
552	0.055	0.11	0.0025
553	0.0675	0.115	0.00375
554	0.05375	0.11875	0.0025
555	0.0575	0.11375	0.0025
556	0.0575	0.12375	0.0025
557	0.055	0.11125	0.0025
558	0.0575	0.115	0.0025
559	0.05875	0.12	0.00375
560	0.06125	0.1075	0.0025
561	0.0625	0.1125	0.0025
562	0.06125	0.11125	0.00375
563	0.0575	0.115	0.00375
564	0.0575	0.11875	0.0025
565	0.05875	0.1225	0.00375
566	0.06375	0.11875	0.0025
567	0.0625	0.11375	0.0025
568	0.05375	0.11	0.0025
569	0.06125	0.11375	0.00375
570	0.05	0.12375	0.0025
571	0.05875	0.1175	0.00375
572	0.06625	0.1125	0.0025
573	0.06125	0.11875	0.00375
574	0.06375	0.11	0.0025
575	0.05625	0.1075	0.0025
576	0.05625	0.105	0.0025
577	0.06125	0.115	0.00375
578	0.0525	0.1175	0.0025
579	0.055	0.11625	0.00375
580	0.0625	0.11375	0.0025
581	0.05375	0.12	0.00375
582	0.06125	0.11625	0.00375
583	0.0625	0.1175	0.00375
584	0.06125	0.1125	0.00375
585	0.0625	0.11125	0.00375
586	0.0675	0.10625	0.0025
587	0.055	0.11625	0.00375
588	0.0625	0.115	0.00375
589	0.0575	0.11	0.0025
590	0.06	0.115	0.0025
591	0.055	0.11375	0.00375
592	0.06	0.11	0.00375
593	0.0625	0.10875	0.0025
594	0.05875	0.11125	0.0025
595	0.05625	0.1175	0.0025
596	0.0575	0.11375	0.0025
597	0.06625	0.1125	0.0025
598	0.065	0.1175	0.0025
599	0.065	0.115	0.0025
600	0.05125	0.1175	0.0025
601	0.0475	0.11625	0.00375
602	0.05375	0.115	0.00375
603	0.0475	0.11875	0.0025
604	0.06125	0.11625	0.0025
605	0.06375	0.11625	0.0025
606	0.055	0.115	0.0025
607	0.05375	0.1225	0.0025
608	0.05	0.1125	0.0025
609	0.055	0.11625	0.00375
610	0.05875	0.11625	0.0025
611	0.06375	0.115	0.00375
612	0.06125	0.11375	0.0025
613	0.05625	0.11875	0.0025
614	0.055	0.11875	0.0025
615	0.06875	0.1075	0.00375
616	0.055	0.11625	0.00375
617	0.06	0.11625	0.0025
618	0.0625	0.11875	0.00375
619	0.06	0.125	0.00375
620	0.0575	0.11625	0.0025
621	0.05625	0.11125	0.0025
622	0.06125	0.11625	0.0025
623	0.06375	0.1225	0.0025
624	0.05375	0.10875	0.00375
625	0.06	0.11875	0.0025
626	0.0625	0.115	0.0025
627	0.0525	0.11375	0.0025
628	0.05375	0.11375	0.0025
629	0.06625	0.10875	0.00375
630	0.05625	0.1175	0.0025
631	0.055	0.11625	0.0025
632	0.05375	0.11375	0.0025
633	0.0575	0.1175	0.00375
634	0.06375	0.10875	0.0025
635	0.05625	0.12125	0.00375
636	0.0575	0.1075	0.0025
637	0.0525	0.12125	0.00375
638	0.06	0.105	0.0025
639	0.06875	0.11	0.00375
640	0.06375	0.11125	0.0025
641	0.0475	0.115	0.0025
642	0.06375	0.11625	0.00375
643	0.0675	0.10625	0.0025
644	0.05875	0.11625	0.00375
645	0.05625	0.11	0.00375
646	0.05375	0.1175	0.0025
647	0.0625	0.11125	0.0025
648	0.05375	0.1175	0.00375
649	0.06875	0.11	0.00375
650	0.0625	0.10625	0.0025
651	0.05875	0.1125	0.0025
652	0.05	0.12	0.00375
653	0.0575	0.12125	0.0025
654	0.055	0.12	0.0025
655	0.0525	0.12	0.0025
656	0.06	0.12125	0.0025
657	0.0575	0.115	0.0025
658	0.0575	0.115	0.0025
659	0.04625	0.11	0.00375
660	0.05375	0.12	0.0025
661	0.05	0.11125	0.00375
662	0.05875	0.11375	0.0025
663	0.0525	0.1175	0.00375
664	0.05625	0.1225	0.00375
665	0.06125	0.11625	0.00375
666	0.06625	0.10875	0.0025
667	0.0525	0.1075	0.0025
668	0.05125	0.11375	0.0025
669	0.05	0.115	0.00375
670	0.06	0.11125	0.0025
671	0.06	0.12125	0.00375
672	0.065	0.11	0.0025
673	0.0575	0.12	0.00375
674	0.0575	0.1225	0.0025
675	0.05625	0.11875	0.0025
676	0.055	0.12125	0.0025
677	0.055	0.11625	0.00375
678	0.05	0.11625	0.0025
679	0.0575	0.1125	0.00375
680	0.06	0.1175	0.0025
681	0.05625	0.11	0.00375
682	0.0625	0.11375	0.0025
683	0.0625	0.1125	0.0025
684	0.06125	0.12375	0.0025
685	0.06	0.11625	0.0025
686	0.055	0.11125	0.00375
687	0.0525	0.11125	0.0025
688	0.0625	0.12	0.0025
689	0.05125	0.11875	0.00375
690	0.05625	0.12375	0.0025
691	0.06	0.115	0.0025
692	0.06	0.125	0.0025
693	0.0575	0.11625	0.0025
694	0.06125	0.1175	0.0025
695	0.04875	0.11625	0.0025
696	0.05875	0.1175	0.0025
697	0.055	0.1125	0.00375
698	0.05625	0.115	0.0025
699	0.065	0.1125	0.00375
700	0.05875	0.11125	0.0025
701	0.0575	0.10875	0.0025
702	0.0475	0.11625	0.00375
703	0.05625	0.1175	0.0025
704	0.05625	0.115	0.00375
705	0.06	0.1125	0.0025
706	0.0625	0.115	0.0025
707	0.0625	0.11	0.0025
708	0.0625	0.11875	0.0025
709	0.0625	0.11625	0.00375
710	0.05125	0.11625	0.0025
711	0.04875	0.11125	0.0025
712	0.0625	0.1075	0.0025
713	0.05875	0.12	0.00375
714	0.06	0.11	0.0025
715	0.05625	0.1075	0.0025
716	0.05875	0.125	0.0025
717	0.0575	0.1225	0.00375
718	0.055	0.1125	0.0025
719	0.04875	0.1175	0.0025
720	0.055	0.11875	0.0025
721	0.05625	0.10375	0.0025
722	0.05375	0.1225	0.0025
723	0.0575	0.12375	0.0025
724	0.055	0.11875	0.00375
725	0.06	0.11375	0.00375
726	0.06375	0.12125	0.00375
727	0.0625	0.11125	0.00375
728	0.055	0.1175	0.00375
729	0.05875	0.11375	0.00375
730	0.04625	0.1175	0.00375
731	0.0625	0.11375	0.00375
732	0.0525	0.1125	0.0025
733	0.0625	0.11625	0.00375
734	0.06	0.12	0.0025
735	0.06	0.12625	0.0025
736	0.055	0.11875	0.00375
737	0.06125	0.10625	0.0025
738	0.06	0.11375	0.0025
739	0.055	0.1125	0.0025
740	0.0575	0.1175	0.0025
741	0.06	0.1175	0.0025
742	0.06375	0.11625	0.00375
743	0.06375	0.12375	0.0025
744	0.055	0.1125	0.0025
745	0.0575	0.11625	0.00375
746	0.06	0.1175	0.0025
747	0.055	0.11625	0.0025
748	0.06125	0.11	0.0025
749	0.065	0.12125	0.0025
750	0.06375	0.10125	0.0025
751	0.0575	0.11125	0.00375
752	0.055	0.115	0.0025
753	0.06125	0.115	0.00375
754	0.06	0.11375	0.0025
755	0.06125	0.1175	0.00375
756	0.06375	0.1125	0.0025
757	0.05125	0.1125	0.0025
758	0.0525	0.11875	0.0025
759	0.06375	0.11375	0.0025
760	0.05875	0.1125	0.0025
761	0.0575	0.1175	0.0025
762	0.05875	0.11375	0.0025
763	0.0575	0.12125	0.0025
764	0.05875	0.12	0.0025
765	0.055	0.11625	0.0025
766	0.06375	0.11375	0.0025
767	0.06125	0.11625	0.00375
768	0.055	0.1075	0.0025
769	0.06125	0.12	0.00375
770	0.05875	0.10625	0.0025
771	0.05875	0.12	0.0025
772	0.06625	0.11125	0.0025
773	0.055	0.11125	0.0025
774	0.06375	0.115	0.0025
775	0.06	0.11	0.005
776	0.0575	0.11375	0.00375
777	0.0575	0.12	0.0025
778	0.0575	0.1175	0.0025
779	0.055	0.11625	0.0025
780	0.055	0.1125	0.00375
781	0.055	0.11125	0.0025
782	0.05875	0.11625	0.00375
783	0.0625	0.1175	0.0025
784	0.055	0.11125	0.0025
785	0.0525	0.12125	0.0025
786	0.06	0.1125	0.0025
787	0.05625	0.11875	0.0025
788	0.0575	0.12125	0.0025
789	0.05875	0.1125	0.0025
790	0.06625	0.115	0.00375
791	0.07	0.11875	0.0025
792	0.0575	0.115	0.00375
793	0.05625	0.12	0.00375
794	0.06	0.11375	0.00375
795	0.0625	0.1125	0.0025
796	0.0625	0.1175	0.0025
797	0.0625	0.11625	0.00375
798	0.06125	0.11875	0.0025
799	0.05	0.11375	0.0025
800	0.0525	0.1075	0.0025
801	0.05875	0.1125	0.00375
802	0.0575	0.1175	0.00375
803	0.05625	0.11375	0.0025
804	0.055	0.11	0.0025
805	0.06125	0.11625	0.0025
806	0.0575	0.11625	0.00375
807	0.05625	0.11875	0.0025
808	0.0625	0.11875	0.00375
809	0.055	0.11125	0.0025
810	0.0625	0.12	0.00375
811	0.05375	0.11	0.0025
812	0.05	0.10875	0.0025
813	0.04625	0.12125	0.00375
814	0.065	0.11375	0.0025
815	0.05875	0.11	0.0025
816	0.06125	0.1225	0.0025
817	0.05375	0.11625	0.0025
818	0.065	0.11125	0.0025
819	0.055	0.11875	0.0025
820	0.05	0.11875	0.00375
821	0.055	0.1175	0.0025
822	0.05625	0.115	0.0025
823	0.05875	0.11125	0.0025
824	0.0525	0.1075	0.00375
825	0.065	0.11625	0.0025
826	0.06125	0.1125	0.0025
827	0.055	0.12125	0.00375
828	0.06125	0.11625	0.00375
829	0.05875	0.10875	0.0025
830	0.0525	0.11125	0.0025
831	0.0625	0.10625	0.0025
832	0.06	0.115	0.0025
833	0.05625	0.12125	0.0025
834	0.06	0.115	0.00375
835	0.05625	0.1125	0.0025
836	0.04875	0.11625	0.0025
837	0.05375	0.11125	0.0025
838	0.06375	0.1125	0.0025
839	0.0525	0.1175	0.0025
840	0.05625	0.115	0.00375
841	0.06	0.11125	0.0025
842	0.055	0.11375	0.00375
843	0.06125	0.115	0.0025
844	0.0675	0.10875	0.0025
845	0.05625	0.11	0.00375
846	0.05625	0.12	0.00375
847	0.06625	0.12375	0.0025
848	0.06	0.12	0.0025
849	0.0525	0.1175	0.00375
850	0.06125	0.1075	0.0025
851	0.06	0.11625	0.0025
852	0.0625	0.1125	0.005
853	0.05875	0.11375	0.0025
854	0.0575	0.1175	0.00375
855	0.06625	0.11125	0.0025
856	0.05875	0.11875	0.0025
857	0.05625	0.1125	0.00375
858	0.05875	0.1075	0.0025
859	0.06125	0.12125	0.0025
860	0.04875	0.11	0.00375
861	0.0475	0.11375	0.00375
862	0.055	0.1225	0.0025
863	0.05375	0.1075	0.0025
864	0.05375	0.1175	0.0025
865	0.06125	0.11625	0.0025
866	0.05375	0.105	0.0025
867	0.0575	0.11375	0.0025
868	0.05625	0.12	0.0025
869	0.0525	0.1175	0.0025
870	0.0625	0.11375	0.0025
871	0.05375	0.115	0.0025
872	0.0525	0.115	0.0025
873	0.05875	0.115	0.0025
874	0.06125	0.1125	0.0025
875	0.05125	0.12	0.00375
876	0.05875	0.11625	0.00375
877	0.0625	0.115	0.0025
878	0.055	0.12	0.00375
879	0.05625	0.1175	0.00375
880	0.05875	0.11375	0.0025
881	0.0575	0.11625	0.0025
882	0.05375	0.11375	0.0025
883	0.05625	0.115	0.00375
884	0.06375	0.11375	0.00375
885	0.04875	0.1225	0.0025
886	0.0575	0.11625	0.00375
887	0.06	0.11375	0.0025
888	0.06125	0.1125	0.0025
889	0.06125	0.11	0.0025
890	0.06125	0.11875	0.0025
891	0.06125	0.11875	0.0025
892	0.06125	0.1125	0.0025
893	0.05375	0.11375	0.00375
894	0.0525	0.12	0.0025
895	0.06	0.11625	0.0025
896	0.065	0.11625	0.00375
897	0.065	0.11125	0.0025
898	0.0575	0.1125	0.00375
899	0.055	0.1175	0.0025
900	0.06	0.1175	0.0025
901	0.0575	0.11	0.0025
902	0.0675	0.115	0.00375
903	0.055	0.11875	0.0025
904	0.06125	0.115	0.0025
905	0.055	0.11	0.0025
906	0.05375	0.11875	0.00375
907	0.05625	0.11625	0.00375
908	0.05625	0.115	0.00375
909	0.0575	0.11	0.0025
910	0.0525	0.1225	0.0025
911	0.06	0.11625	0.0025
912	0.06	0.11125	0.00375
913	0.05375	0.115	0.00375
914	0.065	0.11625	0.00375
915	0.05625	0.1175	0.0025
916	0.05875	0.1175	0.0025
917	0.05375	0.11875	0.0025
918	0.05	0.12125	0.0025
919	0.0525	0.11625	0.0025
920	0.055	0.11875	0.00375
921	0.06375	0.11375	0.0025
922	0.055	0.11125	0.0025
923	0.06125	0.12	0.0025
924	0.0575	0.11875	0.0025
925	0.06375	0.115	0.00375
926	0.06875	0.11375	0.00375
927	0.0525	0.11	0.0025
928	0.05625	0.11875	0.0025
929	0.0475	0.11125	0.0025
930	0.0575	0.11375	0.0025
931	0.05875	0.12125	0.0025
932	0.05625	0.11	0.00375
933	0.05125	0.1125	0.0025
934	0.05375	0.11125	0.0025
935	0.06625	0.1125	0.0025
936	0.05625	0.11875	0.00375
937	0.06125	0.11875	0.0025
938	0.05625	0.11	0.0025
939	0.055	0.11875	0.0025
940	0.06	0.12375	0.0025
941	0.07125	0.115	0.0025
942	0.055	0.10875	0.0025
943	0.06	0.12125	0.0025
944	0.05375	0.11125	0.00375
945	0.05	0.11125	0.0025
946	0.0625	0.115	0.00375
947	0.05625	0.115	0.00375
948	0.0525	0.1125	0.0025
949	0.05375	0.10625	0.00375
950	0.05875	0.11125	0.00375
951	0.0625	0.1175	0.00375
952	0.05	0.1125	0.0025
953	0.055	0.1125	0.00375
954	0.06	0.1125	0.0025
955	0.055	0.11875	0.0025
956	0.05875	0.11625	0.00375
957	0.05875	0.11125	0.0025
958	0.06875	0.1125	0.00375
959	0.06625	0.1225	0.0025
960	0.055	0.115	0.00375
961	0.06	0.1175	0.00375
962	0.0525	0.11375	0.0025
963	0.06	0.11625	0.0025
964	0.0575	0.10625	0.0025
965	0.05375	0.1125	0.00375
966	0.0525	0.1125	0.0025
967	0.0625	0.10875	0.0025
968	0.0575	0.1125	0.0025
969	0.06125	0.11	0.0025
970	0.06	0.11	0.0025
971	0.06375	0.115	0.0025
972	0.05625	0.115	0.00375
973	0.05625	0.11625	0.0025
974	0.06	0.10875	0.00375
975	0.05875	0.12	0.0025
976	0.05625	0.11375	0.0025
977	0.05875	0.1125	0.0025
978	0.0625	0.13	0.0025
979	0.06	0.1175	0.0025
980	0.0575	0.11375	0.0025
981	0.0575	0.11875	0.0025
982	0.07	0.115	0.0025
983	0.0575	0.1175	0.0025
984	0.055	0.11	0.0025
985	0.06625	0.1125	0.00375
986	0.0625	0.1075	0.00375
987	0.06125	0.10375	0.00375
988	0.05375	0.1075	0.00375
989	0.0575	0.11625	0.0025
990	0.06625	0.1175	0.00375
991	0.05375	0.12	0.0025
992	0.05125	0.1175	0.0025
993	0.0575	0.1125	0.0025
994	0.055	0.12	0.00375
995	0.05375	0.115	0.00375
996	0.055	0.12	0.0025
997	0.06	0.11625	0.00375
998	0.0625	0.11625	0.0025
999	0.05625	0.1125	0.0025
1000	0.05875	0.12	0.0025
1001	0.06125	0.11375	0.00375
1002	0.0575	0.10625	0.0025
1003	0.055	0.1125	0.00375
1004	0.0575	0.115	0.00375
1005	0.055	0.10875	0.0025
1006	0.06	0.115	0.0025
1007	0.0575	0.11625	0.0025
1008	0.06375	0.11875	0.0025
1009	0.0525	0.1175	0.00375
1010	0.05875	0.1125	0.00375
1011	0.05375	0.11375	0.0025
1012	0.055	0.10875	0.00375
1013	0.05375	0.12	0.00375
1014	0.05875	0.11125	0.00375
1015	0.0625	0.1225	0.0025
1016	0.05125	0.125	0.0025
1017	0.05625	0.11875	0.0025
1018	0.0575	0.12375	0.00375
1019	0.055	0.115	0.00375
1020	0.0525	0.11625	0.00375
1021	0.05875	0.115	0.00375
1022	0.06125	0.10875	0.0025
1023	0.05875	0.11375	0.0025
1024	0.055	0.12125	0.0025
1025	0.055	0.11875	0.0025
1026	0.05125	0.11375	0.0025
1027	0.0575	0.1075	0.0025
1028	0.06	0.1125	0.0025
1029	0.055	0.12375	0.0025
1030	0.06	0.1125	0.0025
1031	0.06625	0.10875	0.00375
1032	0.05625	0.1225	0.00375
1033	0.05125	0.10875	0.00375
1034	0.06125	0.1225	0.0025
1035	0.0625	0.1125	0.00375
1036	0.05625	0.11625	0.00375
1037	0.0575	0.1175	0.00375
1038	0.05375	0.1275	0.00375
1039	0.055	0.1125	0.0025
1040	0.05625	0.1075	0.00375
1041	0.0575	0.1125	0.00375
1042	0.055	0.11125	0.0025
1043	0.06375	0.11875	0.0025
1044	0.0575	0.11375	0.0025
1045	0.05375	0.1075	0.0025
1046	0.06	0.1125	0.0025
1047	0.0625	0.115	0.0025
1048	0.06	0.11375	0.0025
1049	0.05125	0.11875	0.00375
1050	0.05875	0.12125	0.0025
1051	0.05375	0.12	0.0025
1052	0.05	0.10875	0.00375
1053	0.0525	0.1175	0.0025
1054	0.0525	0.11625	0.00375
1055	0.06	0.11625	0.0025
1056	0.05	0.11375	0.00375
1057	0.05625	0.11125	0.00375
1058	0.05	0.11375	0.0025
1059	0.055	0.1175	0.0025
1060	0.05375	0.10375	0.00375
1061	0.05375	0.115	0.00375
1062	0.07375	0.11125	0.00375
1063	0.0575	0.11	0.0025
1064	0.0575	0.11	0.0025
1065	0.055	0.11625	0.00375
1066	0.06125	0.10875	0.0025
1067	0.0575	0.12125	0.0025
1068	0.055	0.10875	0.0025
1069	0.06375	0.11125	0.00375
1070	0.065	0.125	0.0025
1071	0.05625	0.10625	0.0025
1072	0.06125	0.10625	0.0025
1073	0.05375	0.11375	0.00375
1074	0.0575	0.115	0.0025
1075	0.0575	0.115	0.0025
1076	0.07	0.115	0.00375
1077	0.06	0.12	0.00375
1078	0.05625	0.11625	0.0025
1079	0.05375	0.1225	0.00375
1080	0.065	0.11875	0.00375
1081	0.0575	0.11125	0.0025
1082	0.04875	0.12125	0.0025
1083	0.05	0.12	0.0025
1084	0.06	0.1175	0.00375
1085	0.0625	0.12	0.0025
1086	0.05625	0.12	0.00375
1087	0.06125	0.11625	0.0025
1088	0.065	0.1125	0.0025
1089	0.06125	0.1175	0.00375
1090	0.0575	0.11375	0.00375
1091	0.065	0.12	0.00375
1092	0.0575	0.11875	0.00375
1093	0.05375	0.1175	0.0025
1094	0.0575	0.11	0.0025
1095	0.06625	0.11375	0.00375
1096	0.0575	0.12	0.0025
1097	0.0625	0.115	0.0025
1098	0.0625	0.12	0.00375
1099	0.0625	0.12	0.0025
1100	0.06	0.1125	0.00375
1101	0.05375	0.11875	0.0025
1102	0.065	0.1175	0.0025
1103	0.055	0.11375	0.00375
1104	0.05875	0.1175	0.0025
1105	0.0525	0.12	0.00375
1106	0.05	0.11875	0.0025
1107	0.05875	0.1075	0.00375
1108	0.055	0.11375	0.0025
1109	0.06	0.11	0.0025
1110	0.06375	0.1225	0.00375
1111	0.05875	0.115	0.0025
1112	0.0575	0.11125	0.0025
1113	0.06	0.12375	0.0025
1114	0.0675	0.11625	0.0025
1115	0.055	0.12375	0.0025
1116	0.05125	0.11375	0.0025
1117	0.0575	0.12	0.0025
1118	0.055	0.11125	0.0025
1119	0.06375	0.12375	0.00375
1120	0.05375	0.115	0.0025
1121	0.0625	0.1175	0.0025
1122	0.065	0.12	0.00375
1123	0.06375	0.11125	0.0025
1124	0.0575	0.11875	0.0025
1125	0.05125	0.11375	0.0025
1126	0.065	0.11375	0.0025
1127	0.05875	0.1075	0.00375
1128	0.06375	0.11375	0.0025
1129	0.05125	0.10875	0.0025
1130	0.06125	0.11875	0.00375
1131	0.05625	0.11125	0.0025
1132	0.05375	0.12	0.0025
1133	0.0575	0.12	0.00375
1134	0.05125	0.1125	0.0025
1135	0.06375	0.1125	0.0025
1136	0.0475	0.11	0.00375
1137	0.0525	0.1125	0.00375
1138	0.0475	0.11125	0.00375
1139	0.07125	0.1175	0.0025
1140	0.06125	0.11125	0.00375
1141	0.05125	0.11375	0.00375
1142	0.04875	0.11125	0.00375
1143	0.0525	0.11	0.0025
1144	0.05625	0.1075	0.0025
1145	0.0625	0.1225	0.0025
1146	0.0575	0.115	0.00375
1147	0.0525	0.11	0.0025
1148	0.06	0.1175	0.0025
1149	0.05625	0.11375	0.0025
1150	0.06125	0.12	0.0025
1151	0.0625	0.11875	0.00375
1152	0.05875	0.12375	0.00375
1153	0.06375	0.1125	0.0025
1154	0.05125	0.11625	0.0025
1155	0.05625	0.11875	0.0025
1156	0.05625	0.11	0.00375
1157	0.05625	0.11625	0.0025
1158	0.055	0.11875	0.0025
1159	0.06	0.12375	0.0025
1160	0.055	0.10625	0.0025
1161	0.05875	0.11125	0.0025
1162	0.055	0.115	0.0025
1163	0.06	0.11125	0.0025
1164	0.0575	0.11375	0.0025
1165	0.05875	0.11125	0.0025
1166	0.05625	0.115	0.00375
1167	0.05375	0.1125	0.00375
1168	0.05875	0.115	0.00375
1169	0.06	0.10875	0.00375
1170	0.05375	0.11125	0.00375
1171	0.06	0.1175	0.0025
1172	0.0575	0.11	0.0025
1173	0.0575	0.115	0.0025
1174	0.0575	0.11875	0.00375
1175	0.0625	0.125	0.0025
1176	0.05125	0.11125	0.0025
1177	0.06375	0.11625	0.0025
1178	0.06	0.11375	0.00375
1179	0.05875	0.12125	0.0025
1180	0.0575	0.1125	0.0025
1181	0.0525	0.115	0.00375
1182	0.05	0.11125	0.0025
1183	0.06125	0.1075	0.00375
1184	0.04875	0.115	0.0025
1185	0.07125	0.1125	0.0025
1186	0.05875	0.11625	0.00375
1187	0.06375	0.11375	0.00375
1188	0.0575	0.11375	0.0025
1189	0.06125	0.1125	0.0025
1190	0.05625	0.12125	0.00375
1191	0.0625	0.11875	0.00375
1192	0.06125	0.1225	0.00375
1193	0.06375	0.12125	0.00375
1194	0.05875	0.10875	0.0025
1195	0.05875	0.1075	0.0025
1196	0.05875	0.11	0.00375
1197	0.05375	0.1225	0.0025
1198	0.05875	0.11125	0.00375
1199	0.06	0.115	0.0025
1200	0.06	0.11	0.0025
1201	0.0625	0.12375	0.00375
1202	0.05	0.12125	0.00375
1203	0.0525	0.11375	0.0025
1204	0.0575	0.11625	0.00375
1205	0.0525	0.11375	0.00375
1206	0.05875	0.11625	0.0025
1207	0.0575	0.11125	0.0025
1208	0.06	0.11875	0.0025
1209	0.06	0.1075	0.0025
1210	0.055	0.11375	0.00375
1211	0.06	0.11375	0.00375
1212	0.05125	0.11125	0.0025
1213	0.05625	0.11	0.0025
1214	0.06125	0.11	0.0025
1215	0.05125	0.11125	0.00375
1216	0.0575	0.11375	0.00375
1217	0.0575	0.10625	0.0025
1218	0.06	0.1125	0.00375
1219	0.065	0.1125	0.0025
1220	0.05875	0.12125	0.0025
1221	0.06125	0.12125	0.00375
1222	0.05375	0.11375	0.0025
1223	0.05	0.11375	0.00375
1224	0.05625	0.1175	0.0025
1225	0.0575	0.115	0.00375
1226	0.0675	0.11875	0.0025
1227	0.05875	0.12625	0.00375
1228	0.05875	0.11375	0.0025
1229	0.06	0.11125	0.0025
1230	0.06375	0.11625	0.0025
1231	0.04875	0.1125	0.0025
1232	0.04625	0.115	0.00375
1233	0.0625	0.10875	0.0025
1234	0.065	0.11	0.00375
1235	0.06625	0.10125	0.00375
1236	0.06375	0.11875	0.0025
1237	0.065	0.1075	0.0025
1238	0.0575	0.12125	0.00375
1239	0.055	0.12375	0.0025
1240	0.06375	0.11375	0.0025
1241	0.05625	0.1125	0.00375
1242	0.05875	0.11625	0.0025
1243	0.06125	0.11375	0.0025
1244	0.06	0.11875	0.00375
1245	0.06125	0.10625	0.0025
1246	0.05375	0.1225	0.00375
1247	0.0525	0.12	0.0025
1248	0.05375	0.115	0.00375
1249	0.065	0.1175	0.00375
1250	0.05875	0.12125	0.00375
1251	0.0525	0.11125	0.0025
1252	0.05375	0.1125	0.0025
1253	0.055	0.11375	0.00375
1254	0.05	0.11375	0.0025
1255	0.05625	0.11625	0.0025
1256	0.06	0.10875	0.0025
1257	0.05625	0.10875	0.0025
1258	0.06	0.115	0.0025
1259	0.06	0.11	0.00375
1260	0.0575	0.1125	0.0025
1261	0.06	0.115	0.0025
1262	0.0575	0.11125	0.0025
1263	0.0625	0.1125	0.0025
1264	0.06375	0.1125	0.0025
1265	0.05625	0.115	0.0025
1266	0.05	0.11875	0.00375
1267	0.05875	0.11	0.00375
1268	0.0575	0.12625	0.0025
1269	0.05625	0.11875	0.0025
1270	0.06375	0.11375	0.00375
1271	0.0575	0.11125	0.0025
1272	0.0575	0.115	0.00375
1273	0.0575	0.1125	0.0025
1274	0.06	0.11375	0.0025
1275	0.06	0.115	0.0025
1276	0.065	0.11	0.0025
1277	0.06125	0.10625	0.0025
1278	0.0625	0.12	0.0025
1279	0.06375	0.12125	0.0025
1280	0.06	0.11375	0.00375
1281	0.065	0.115	0.0025
1282	0.05625	0.11625	0.0025
1283	0.0625	0.1175	0.00375
1284	0.055	0.115	0.00375
1285	0.06375	0.115	0.00375
1286	0.05625	0.11125	0.00375
1287	0.05375	0.1075	0.0025
1288	0.065	0.10875	0.0025
1289	0.05875	0.11875	0.00375
1290	0.05625	0.11125	0.00375
1291	0.05625	0.115	0.00375
1292	0.05875	0.11	0.00375
1293	0.0575	0.1125	0.00375
1294	0.06	0.11	0.00375
1295	0.0625	0.115	0.0025
1296	0.05875	0.12	0.0025
1297	0.05625	0.12375	0.0025
1298	0.0525	0.12	0.0025
1299	0.055	0.105	0.00375
1300	0.0525	0.10875	0.0025
1301	0.0575	0.115	0.00375
1302	0.05125	0.11625	0.0025
1303	0.0575	0.11875	0.0025
1304	0.06375	0.11625	0.0025
1305	0.0575	0.11625	0.00375
1306	0.05625	0.11125	0.0025
1307	0.05625	0.11375	0.00375
1308	0.0525	0.12	0.0025
1309	0.0575	0.11125	0.0025
1310	0.0625	0.115	0.0025
1311	0.05875	0.10875	0.0025
1312	0.0625	0.1225	0.0025
1313	0.0625	0.115	0.0025
1314	0.0575	0.1125	0.00375
1315	0.05875	0.11375	0.00375
1316	0.05	0.11875	0.00375
1317	0.05625	0.1225	0.00375
1318	0.06125	0.12	0.00375
1319	0.05625	0.1125	0.0025
1320	0.05875	0.115	0.00375
1321	0.05375	0.11375	0.00375
1322	0.0575	0.11125	0.0025
1323	0.0525	0.1175	0.0025
1324	0.05375	0.105	0.0025
1325	0.06375	0.12	0.0025
1326	0.0575	0.12	0.00375
1327	0.05625	0.115	0.0025
1328	0.05625	0.12625	0.0025
1329	0.0575	0.1125	0.0025
1330	0.065	0.11375	0.0025
1331	0.06125	0.1075	0.0025
1332	0.06875	0.11625	0.0025
1333	0.0525	0.11375	0.0025
1334	0.0475	0.10875	0.0025
1335	0.05125	0.1125	0.0025
1336	0.0575	0.10875	0.0025
1337	0.05375	0.11375	0.0025
1338	0.05375	0.1175	0.00375
1339	0.055	0.1125	0.0025
1340	0.05875	0.11875	0.0025
1341	0.0525	0.10875	0.0025
1342	0.06125	0.12	0.00375
1343	0.05875	0.12375	0.00375
1344	0.05	0.125	0.00375
1345	0.06625	0.12	0.00375
1346	0.05875	0.11875	0.0025
1347	0.06125	0.1175	0.0025
1348	0.05625	0.1175	0.0025
1349	0.06375	0.11	0.0025
1350	0.0625	0.115	0.00375
1351	0.05125	0.1075	0.0025
1352	0.04875	0.12625	0.0025
1353	0.05625	0.11	0.0025
1354	0.0625	0.10875	0.00375
1355	0.0625	0.12125	0.0025
1356	0.06375	0.1075	0.0025
1357	0.05875	0.12	0.0025
1358	0.05875	0.12125	0.0025
1359	0.0575	0.1125	0.0025
1360	0.0525	0.11125	0.0025
1361	0.05875	0.11	0.00375
1362	0.0625	0.12125	0.0025
1363	0.06125	0.11625	0.00375
1364	0.0625	0.12375	0.0025
1365	0.055	0.12	0.005
1366	0.055	0.1075	0.0025
1367	0.0475	0.11875	0.0025
1368	0.05	0.11625	0.0025
1369	0.055	0.11	0.0025
1370	0.06125	0.1175	0.00375
1371	0.055	0.1225	0.00375
1372	0.05375	0.12125	0.0025
1373	0.06375	0.11125	0.0025
1374	0.06125	0.10875	0.0025
1375	0.05625	0.1125	0.0025
1376	0.0625	0.11375	0.0025
1377	0.04625	0.11125	0.00375
1378	0.05625	0.1175	0.0025
1379	0.06875	0.1125	0.00375
1380	0.055	0.11625	0.0025
1381	0.06	0.11875	0.00375
1382	0.05375	0.115	0.0025
1383	0.0575	0.12	0.0025
1384	0.06625	0.11125	0.00375
1385	0.06875	0.1175	0.0025
1386	0.06	0.1225	0.0025
1387	0.0575	0.1175	0.0025
1388	0.0625	0.1125	0.0025
1389	0.0525	0.10875	0.0025
1390	0.04875	0.11	0.0025
1391	0.055	0.11375	0.00375
1392	0.0575	0.11625	0.0025
1393	0.0675	0.1175	0.0025
1394	0.05875	0.11625	0.0025
1395	0.05625	0.11625	0.00375
1396	0.065	0.11	0.0025
1397	0.05625	0.12375	0.0025
1398	0.06	0.115	0.0025
1399	0.06	0.12375	0.0025
1400	0.0575	0.11	0.0025
1401	0.06125	0.115	0.0025
1402	0.06	0.11625	0.0025
1403	0.06375	0.1125	0.0025
1404	0.06125	0.1125	0.0025
1405	0.05875	0.11875	0.0025
1406	0.0575	0.1175	0.00375
1407	0.0575	0.11	0.00375
1408	0.055	0.11375	0.00375
1409	0.06125	0.12	0.00375
1410	0.06	0.12625	0.00375
1411	0.0525	0.10875	0.0025
1412	0.05125	0.1025	0.00375
1413	0.06375	0.10625	0.00375
1414	0.06	0.11375	0.0025
1415	0.0525	0.1125	0.0025
1416	0.06125	0.11125	0.0025
1417	0.0525	0.12375	0.0025
1418	0.05375	0.12125	0.0025
1419	0.05625	0.1125	0.0025
1420	0.06125	0.11875	0.00375
1421	0.0625	0.11875	0.00375
1422	0.06	0.11	0.00375
1423	0.05125	0.11625	0.0025
1424	0.05625	0.12	0.00375
1425	0.0525	0.115	0.0025
1426	0.05875	0.1075	0.00375
1427	0.05625	0.11875	0.0025
1428	0.07	0.115	0.0025
1429	0.06	0.11625	0.0025
1430	0.0525	0.115	0.00375
1431	0.05	0.1175	0.0025
1432	0.0575	0.11125	0.0025
1433	0.05875	0.12	0.0025
1434	0.06125	0.1075	0.0025
1435	0.0525	0.10625	0.00375
1436	0.0525	0.12375	0.0025
1437	0.06125	0.115	0.00375
1438	0.0525	0.11125	0.0025
1439	0.05125	0.12125	0.0025
1440	0.055	0.11625	0.0025
1441	0.0625	0.11125	0.00375
1442	0.05875	0.11375	0.00375
1443	0.04875	0.1175	0.00375
1444	0.05125	0.11875	0.0025
1445	0.05625	0.115	0.0025
1446	0.06	0.1225	0.0025
1447	0.06125	0.115	0.0025
1448	0.05875	0.1175	0.0025
1449	0.06625	0.11375	0.0025
1450	0.0575	0.12625	0.00375
1451	0.05875	0.12375	0.0025
1452	0.06625	0.1125	0.00375
1453	0.065	0.11875	0.0025
1454	0.055	0.11875	0.0025
1455	0.06375	0.11125	0.0025
1456	0.0525	0.1175	0.00375
1457	0.0525	0.12375	0.0025
1458	0.05625	0.11625	0.00375
1459	0.055	0.11875	0.00375
1460	0.05875	0.12125	0.0025
1461	0.05	0.11	0.0025
1462	0.05875	0.10625	0.00375
1463	0.0575	0.11375	0.00375
1464	0.06125	0.11875	0.0025
1465	0.05375	0.10625	0.0025
1466	0.06375	0.10875	0.00375
1467	0.06125	0.1025	0.0025
1468	0.055	0.11375	0.00375
1469	0.05875	0.1125	0.0025
1470	0.05375	0.12	0.00375
1471	0.05125	0.11625	0.00375
1472	0.055	0.1075	0.0025
1473	0.06	0.115	0.00375
1474	0.05	0.1075	0.0025
1475	0.0525	0.11625	0.00375
1476	0.04625	0.115	0.0025
1477	0.045	0.11375	0.00375
1478	0.05375	0.11375	0.0025
1479	0.06125	0.10375	0.0025
1480	0.05375	0.115	0.00375
1481	0.06	0.11125	0.0025
1482	0.05375	0.1275	0.00375
1483	0.05625	0.115	0.0025
1484	0.06375	0.12375	0.0025
1485	0.065	0.11	0.0025
1486	0.05	0.11875	0.0025
1487	0.05625	0.11	0.00375
1488	0.0575	0.1175	0.0025
1489	0.065	0.12	0.00375
1490	0.0525	0.12125	0.0025
1491	0.0575	0.11875	0.00375
1492	0.06625	0.10875	0.00375
1493	0.0575	0.11625	0.0025
1494	0.0575	0.1225	0.0025
1495	0.04875	0.115	0.00375
1496	0.0575	0.11375	0.0025
1497	0.05	0.1125	0.0025
1498	0.06	0.11125	0.0025
1499	0.055	0.11125	0.0025
1500	0.05875	0.11625	0.00375
1501	0.06125	0.1225	0.00375
1502	0.0475	0.11125	0.0025
1503	0.06	0.1225	0.0025
1504	0.06125	0.10875	0.00375
1505	0.0525	0.11375	0.00375
1506	0.06125	0.11875	0.00375
1507	0.0575	0.11125	0.00375
1508	0.06	0.1175	0.0025
1509	0.0625	0.11875	0.0025
1510	0.055	0.115	0.0025
1511	0.05	0.11375	0.0025
1512	0.05125	0.12	0.00375
1513	0.05125	0.11	0.0025
1514	0.05625	0.11875	0.00375
1515	0.06125	0.11125	0.0025
1516	0.07625	0.115	0.00375
1517	0.06125	0.11875	0.00375
1518	0.055	0.11125	0.0025
1519	0.055	0.11	0.0025
1520	0.05875	0.115	0.00375
1521	0.0625	0.1075	0.0025
1522	0.06125	0.11625	0.0025
1523	0.05375	0.11625	0.0025
1524	0.0625	0.11375	0.00375
1525	0.0575	0.115	0.00375
1526	0.05875	0.1175	0.00375
1527	0.06	0.1075	0.0025
1528	0.05375	0.1125	0.0025
1529	0.05375	0.12375	0.0025
1530	0.0625	0.12	0.0025
1531	0.065	0.11	0.00375
1532	0.05625	0.1175	0.0025
1533	0.05875	0.1175	0.0025
1534	0.0625	0.11875	0.0025
1535	0.065	0.11375	0.00375
1536	0.0625	0.115	0.0025
1537	0.06625	0.1125	0.0025
1538	0.0625	0.11125	0.0025
1539	0.05875	0.115	0.00375
1540	0.05375	0.10875	0.0025
1541	0.05125	0.1175	0.0025
1542	0.06	0.11375	0.00375
1543	0.06375	0.11375	0.0025
1544	0.06375	0.12125	0.0025
1545	0.045	0.1175	0.00375
1546	0.05625	0.1175	0.0025
1547	0.065	0.1075	0.0025
1548	0.05125	0.115	0.00375
1549	0.0575	0.115	0.0025
1550	0.05625	0.11875	0.0025
1551	0.06375	0.11625	0.0025
1552	0.055	0.12	0.0025
1553	0.05625	0.1175	0.00375
1554	0.05625	0.1125	0.0025
1555	0.06625	0.12	0.0025
1556	0.055	0.12125	0.00375
1557	0.05625	0.12	0.0025
1558	0.05125	0.12375	0.0025
1559	0.0575	0.115	0.00375
1560	0.05625	0.11375	0.00375
1561	0.05625	0.10625	0.0025
1562	0.06	0.11	0.0025
1563	0.04875	0.115	0.00375
1564	0.06125	0.1225	0.0025
1565	0.065	0.12	0.0025
1566	0.06125	0.1075	0.0025
1567	0.05	0.10875	0.00375
1568	0.0675	0.10875	0.0025
1569	0.06	0.11375	0.00375
1570	0.0625	0.11375	0.00375
1571	0.0575	0.11125	0.00375
1572	0.06625	0.1125	0.0025
1573	0.05	0.11625	0.0025
1574	0.05625	0.1175	0.0025
1575	0.05875	0.1075	0.0025
1576	0.05	0.1125	0.0025
1577	0.05625	0.105	0.0025
1578	0.065	0.11125	0.00375
1579	0.065	0.1175	0.0025
1580	0.0575	0.11625	0.0025
1581	0.055	0.115	0.0025
1582	0.05875	0.10875	0.0025
1583	0.0575	0.11125	0.0025
1584	0.05125	0.115	0.0025
1585	0.05375	0.105	0.0025
1586	0.06	0.1175	0.0025
1587	0.05125	0.115	0.0025
1588	0.065	0.12	0.00375
1589	0.06	0.11	0.0025
1590	0.05875	0.11875	0.0025
1591	0.065	0.11375	0.0025
1592	0.05875	0.10625	0.0025
1593	0.05875	0.1075	0.0025
1594	0.0575	0.115	0.00375
1595	0.05375	0.1175	0.0025
1596	0.0675	0.11625	0.0025
1597	0.05875	0.1125	0.00375
1598	0.05625	0.115	0.0025
1599	0.06375	0.12	0.00375
1600	0.06875	0.11375	0.0025
1601	0.05125	0.10875	0.0025
1602	0.0625	0.1225	0.0025
1603	0.06125	0.1175	0.0025
1604	0.05625	0.115	0.0025
1605	0.05375	0.11	0.0025
1606	0.05625	0.115	0.00375
1607	0.0625	0.1175	0.0025
1608	0.06375	0.11125	0.00375
1609	0.0575	0.11375	0.0025
1610	0.0575	0.125	0.0025
1611	0.05875	0.12375	0.00375
1612	0.05875	0.115	0.0025
1613	0.05875	0.11625	0.0025
1614	0.06375	0.11	0.00375
1615	0.05375	0.1225	0.0025
1616	0.055	0.1125	0.0025
1617	0.06125	0.11375	0.0025
1618	0.05875	0.115	0.0025
1619	0.0625	0.11625	0.0025
1620	0.06125	0.1175	0.0025
1621	0.06625	0.11625	0.0025
1622	0.05375	0.1025	0.00375
1623	0.06375	0.1125	0.0025
1624	0.05625	0.1075	0.0025
1625	0.05875	0.10875	0.00375
1626	0.0525	0.1125	0.0025
1627	0.06125	0.11125	0.00375
1628	0.06	0.11375	0.0025
1629	0.05875	0.11	0.0025
1630	0.0675	0.115	0.0025
1631	0.0575	0.11375	0.0025
1632	0.05625	0.1175	0.0025
1633	0.065	0.11	0.0025
1634	0.0575	0.1125	0.00375
1635	0.0625	0.11625	0.0025
1636	0.055	0.1175	0.00375
1637	0.05875	0.115	0.0025
1638	0.06625	0.11625	0.00375
1639	0.0625	0.1125	0.0025
1640	0.06	0.11625	0.0025
1641	0.055	0.1125	0.00375
1642	0.06375	0.11625	0.00375
1643	0.0625	0.10875	0.0025
1644	0.05625	0.115	0.0025
1645	0.05625	0.1075	0.0025
1646	0.0625	0.11375	0.00375
1647	0.065	0.11375	0.00375
1648	0.0575	0.11625	0.00375
1649	0.0525	0.12375	0.0025
1650	0.06	0.11875	0.0025
1651	0.05125	0.11375	0.0025
1652	0.05375	0.11875	0.0025
1653	0.065	0.12	0.0025
1654	0.0525	0.11375	0.0025
1655	0.05625	0.1175	0.0025
1656	0.05875	0.1125	0.0025
1657	0.06875	0.115	0.0025
1658	0.0575	0.10875	0.0025
1659	0.06875	0.105	0.0025
1660	0.06	0.11375	0.00375
1661	0.06	0.12375	0.00375
1662	0.06	0.11625	0.0025
1663	0.065	0.11375	0.00375
1664	0.06	0.11375	0.0025
1665	0.06	0.11375	0.0025
1666	0.0575	0.12	0.0025
1667	0.0475	0.11875	0.00375
1668	0.05625	0.1125	0.00375
1669	0.07375	0.12125	0.00375
1670	0.0525	0.12	0.0025
1671	0.0675	0.10875	0.0025
1672	0.055	0.1125	0.0025
1673	0.0625	0.10875	0.0025
1674	0.06	0.11875	0.00375
1675	0.05625	0.1125	0.0025
1676	0.0525	0.115	0.00375
1677	0.0575	0.11	0.0025
1678	0.06375	0.1175	0.0025
1679	0.0575	0.11625	0.0025
1680	0.05375	0.115	0.0025
1681	0.0625	0.11125	0.0025
1682	0.06125	0.105	0.00375
1683	0.06	0.12125	0.0025
1684	0.065	0.11	0.00375
1685	0.05875	0.10625	0.0025
1686	0.0625	0.115	0.0025
1687	0.06125	0.11375	0.0025
1688	0.05875	0.1175	0.0025
1689	0.06375	0.11125	0.00375
1690	0.06	0.105	0.00375
1691	0.0575	0.1125	0.0025
1692	0.06125	0.1125	0.00375
1693	0.0625	0.12375	0.0025
1694	0.065	0.12	0.00375
1695	0.065	0.11	0.0025
1696	0.055	0.11625	0.0025
1697	0.05625	0.1125	0.0025
1698	0.05875	0.11375	0.0025
1699	0.05875	0.1125	0.00375
1700	0.05	0.11875	0.00375
1701	0.05125	0.11	0.0025
1702	0.055	0.12875	0.0025
1703	0.05625	0.11875	0.00375
1704	0.055	0.1075	0.0025
1705	0.05625	0.115	0.00375
1706	0.06125	0.11	0.00375
1707	0.0575	0.1125	0.00375
1708	0.055	0.115	0.00375
1709	0.06	0.11	0.00375
1710	0.06	0.11375	0.0025
1711	0.0575	0.11	0.0025
1712	0.06	0.1125	0.00375
1713	0.06375	0.1125	0.00375
1714	0.06	0.1175	0.0025
1715	0.0675	0.11625	0.0025
1716	0.0725	0.10875	0.00375
1717	0.055	0.11125	0.0025
1718	0.06375	0.1175	0.00375
1719	0.05125	0.11625	0.0025
1720	0.055	0.11625	0.00375
1721	0.0525	0.10875	0.0025
1722	0.05625	0.1175	0.00375
1723	0.05875	0.10875	0.00375
1724	0.06375	0.11375	0.0025
1725	0.05125	0.1225	0.00375
1726	0.06	0.115	0.0025
1727	0.0575	0.11375	0.0025
1728	0.0525	0.11375	0.0025
1729	0.05625	0.12125	0.00375
1730	0.04875	0.1275	0.0025
1731	0.0575	0.11	0.0025
1732	0.055	0.125	0.00375
1733	0.06	0.115	0.00375
1734	0.055	0.10625	0.0025
1735	0.06375	0.11	0.00375
1736	0.0575	0.11	0.0025
1737	0.055	0.11	0.0025
1738	0.0525	0.10875	0.0025
1739	0.05	0.11	0.00375
1740	0.05875	0.115	0.0025
1741	0.06375	0.11375	0.0025
1742	0.05625	0.115	0.0025
1743	0.05375	0.10875	0.0025
1744	0.055	0.1175	0.0025
1745	0.0575	0.11375	0.0025
1746	0.06375	0.11125	0.00375
1747	0.055	0.1125	0.0025
1748	0.06	0.11	0.0025
1749	0.0575	0.11875	0.00375
1750	0.05625	0.11375	0.00375
1751	0.0475	0.10625	0.00375
1752	0.0525	0.115	0.00375
1753	0.06	0.1075	0.0025
1754	0.055	0.1125	0.00375
1755	0.05	0.12125	0.00375
1756	0.05375	0.1125	0.0025
1757	0.0525	0.11	0.0025
1758	0.05875	0.11875	0.0025
1759	0.0525	0.10875	0.00375
1760	0.055	0.115	0.00375
1761	0.05125	0.11375	0.0025
1762	0.06	0.11125	0.0025
1763	0.0625	0.1175	0.0025
1764	0.0675	0.11625	0.00375
1765	0.05875	0.10875	0.0025
1766	0.05625	0.11625	0.00375
1767	0.055	0.1175	0.0025
1768	0.065	0.11	0.00375
1769	0.05	0.1125	0.0025
1770	0.0525	0.11375	0.00375
1771	0.0575	0.1175	0.0025
1772	0.06125	0.1175	0.00375
1773	0.05125	0.115	0.00375
1774	0.0525	0.1175	0.00375
1775	0.05875	0.115	0.0025
1776	0.05625	0.115	0.0025
1777	0.05125	0.115	0.0025
1778	0.06875	0.11375	0.0025
1779	0.06125	0.1125	0.0025
1780	0.055	0.1175	0.0025
1781	0.055	0.1175	0.00375
1782	0.05375	0.1125	0.0025
1783	0.06	0.1175	0.00375
1784	0.0625	0.11625	0.0025
1785	0.055	0.11	0.0025
1786	0.06125	0.11125	0.0025
1787	0.055	0.105	0.0025
1788	0.0525	0.1175	0.0025
1789	0.05875	0.12625	0.00375
1790	0.05625	0.1175	0.0025
1791	0.06	0.11875	0.00375
1792	0.05875	0.11875	0.0025
1793	0.055	0.12125	0.0025
1794	0.05625	0.11875	0.00375
1795	0.05125	0.11125	0.0025
1796	0.05875	0.1125	0.00375
1797	0.06375	0.11375	0.0025
1798	0.0575	0.11875	0.00375
1799	0.05	0.1125	0.0025
1800	0.05625	0.1175	0.0025
1801	0.0675	0.11125	0.00375
1802	0.065	0.1125	0.00375
1803	0.05	0.115	0.0025
1804	0.04875	0.1125	0.0025
1805	0.05625	0.11625	0.0025
1806	0.055	0.11	0.0025
1807	0.06125	0.11125	0.00375
1808	0.05875	0.12375	0.00375
1809	0.05625	0.12125	0.0025
1810	0.055	0.11125	0.0025
1811	0.055	0.1225	0.0025
1812	0.05375	0.12125	0.0025
1813	0.0525	0.1175	0.00375
1814	0.05875	0.12375	0.0025
1815	0.0575	0.1175	0.0025
1816	0.06125	0.10875	0.00375
1817	0.0525	0.11875	0.0025
1818	0.05125	0.115	0.0025
1819	0.055	0.11125	0.0025
1820	0.06	0.115	0.0025
1821	0.05	0.1175	0.0025
1822	0.055	0.1275	0.0025
1823	0.0525	0.11125	0.0025
1824	0.0575	0.11125	0.0025
1825	0.0525	0.12375	0.00375
1826	0.06125	0.115	0.0025
1827	0.06	0.1125	0.0025
1828	0.05875	0.11125	0.0025
1829	0.06125	0.1175	0.0025
1830	0.055	0.12	0.0025
1831	0.0525	0.12125	0.0025
1832	0.0675	0.10875	0.0025
1833	0.05625	0.11125	0.0025
1834	0.05625	0.12	0.0025
1835	0.05875	0.11625	0.0025
1836	0.06	0.1125	0.00375
1837	0.0575	0.11	0.0025
1838	0.06375	0.1125	0.0025
1839	0.05875	0.1075	0.0025
1840	0.05625	0.12125	0.0025
1841	0.0575	0.1125	0.0025
1842	0.0625	0.1125	0.00375
1843	0.055	0.11125	0.0025
1844	0.06	0.11375	0.0025
1845	0.06375	0.11375	0.0025
1846	0.04875	0.1125	0.0025
1847	0.05375	0.11625	0.0025
1848	0.05375	0.11125	0.0025
1849	0.055	0.1075	0.0025
1850	0.06375	0.1175	0.0025
1851	0.06125	0.12125	0.0025
1852	0.06125	0.11	0.00375
1853	0.0525	0.105	0.00375
1854	0.0575	0.11875	0.00375
1855	0.055	0.10875	0.0025
1856	0.06375	0.1125	0.0025
1857	0.05875	0.11625	0.0025
1858	0.06125	0.11	0.00375
1859	0.0625	0.11875	0.0025
1860	0.05875	0.1175	0.00375
1861	0.06125	0.1175	0.0025
1862	0.06125	0.115	0.0025
1863	0.06375	0.11125	0.0025
1864	0.06125	0.11375	0.0025
1865	0.05375	0.11	0.0025
1866	0.05625	0.11	0.0025
1867	0.0525	0.115	0.0025
1868	0.05375	0.12375	0.0025
1869	0.0675	0.1175	0.00375
1870	0.05375	0.11875	0.00375
1871	0.0675	0.115	0.0025
1872	0.065	0.11875	0.0025
1873	0.06875	0.115	0.00375
1874	0.0575	0.11375	0.00375
1875	0.055	0.115	0.0025
1876	0.05375	0.115	0.0025
1877	0.05625	0.1175	0.00375
1878	0.055	0.1175	0.00375
1879	0.06375	0.105	0.00375
1880	0.06125	0.115	0.0025
1881	0.05875	0.1125	0.0025
1882	0.0625	0.11875	0.0025
1883	0.0675	0.11625	0.0025
1884	0.06	0.1125	0.00375
1885	0.06	0.11875	0.0025
1886	0.06	0.11125	0.0025
1887	0.05875	0.11625	0.00375
1888	0.055	0.115	0.0025
1889	0.065	0.11875	0.00375
1890	0.0675	0.1175	0.0025
1891	0.05625	0.12625	0.0025
1892	0.065	0.125	0.00375
1893	0.0575	0.125	0.00375
1894	0.0625	0.11625	0.00375
1895	0.0675	0.11375	0.00375
1896	0.0575	0.11375	0.00375
1897	0.05875	0.10875	0.00375
1898	0.07	0.11875	0.00375
1899	0.05125	0.1075	0.0025
1900	0.065	0.10625	0.0025
1901	0.055	0.11125	0.0025
1902	0.0575	0.1175	0.0025
1903	0.05375	0.11125	0.00375
1904	0.06125	0.1175	0.0025
1905	0.055	0.115	0.0025
1906	0.0575	0.1125	0.00375
1907	0.06	0.11125	0.0025
1908	0.05	0.10625	0.00375
1909	0.05875	0.11625	0.00375
1910	0.06125	0.11625	0.0025
1911	0.0675	0.11	0.0025
1912	0.06	0.11	0.0025
1913	0.0625	0.115	0.00375
1914	0.0525	0.12875	0.0025
1915	0.06625	0.11375	0.0025
1916	0.05875	0.11875	0.0025
1917	0.05875	0.12	0.0025
1918	0.05625	0.105	0.0025
1919	0.06	0.12375	0.0025
1920	0.05625	0.1175	0.0025
1921	0.05625	0.11625	0.0025
1922	0.0625	0.11125	0.00375
1923	0.0575	0.11625	0.0025
1924	0.0625	0.105	0.0025
1925	0.055	0.12	0.0025
1926	0.0575	0.11375	0.0025
1927	0.0625	0.11875	0.00375
1928	0.06125	0.11125	0.0025
1929	0.06125	0.11375	0.00375
1930	0.06375	0.1125	0.0025
1931	0.05625	0.12125	0.0025
1932	0.05625	0.1175	0.0025
1933	0.06	0.11375	0.0025
1934	0.05125	0.1175	0.0025
1935	0.065	0.11125	0.00375
1936	0.06	0.11125	0.0025
1937	0.05875	0.11875	0.0025
1938	0.05625	0.1225	0.00375
1939	0.0625	0.115	0.0025
1940	0.06375	0.12125	0.0025
1941	0.06	0.11125	0.00375
1942	0.05	0.12	0.0025
1943	0.0575	0.12	0.0025
1944	0.06125	0.1225	0.00375
1945	0.06125	0.115	0.00375
1946	0.06625	0.12	0.00375
1947	0.06375	0.11625	0.0025
1948	0.0575	0.1225	0.0025
1949	0.0625	0.1125	0.0025
1950	0.06625	0.115	0.00375
1951	0.0575	0.11875	0.0025
1952	0.05375	0.10875	0.0025
1953	0.0575	0.12375	0.0025
1954	0.06625	0.10625	0.0025
1955	0.0575	0.1075	0.0025
1956	0.055	0.11375	0.0025
1957	0.05875	0.11375	0.0025
1958	0.06125	0.11125	0.0025
1959	0.05375	0.12125	0.0025
1960	0.0575	0.11375	0.00375
1961	0.05875	0.11375	0.0025
1962	0.05	0.1125	0.0025
1963	0.055	0.11625	0.00375
1964	0.05625	0.1225	0.0025
1965	0.05875	0.12	0.0025
1966	0.05125	0.10875	0.0025
1967	0.05625	0.10875	0.0025
1968	0.06125	0.10625	0.0025
1969	0.0575	0.1125	0.00375
1970	0.06	0.11125	0.0025
1971	0.05375	0.12125	0.00375
1972	0.05625	0.1125	0.0025
1973	0.05125	0.11875	0.00375
1974	0.055	0.115	0.00375
1975	0.0625	0.12	0.0025
1976	0.06625	0.1225	0.00375
1977	0.05875	0.11	0.0025
1978	0.0575	0.115	0.00375
1979	0.0475	0.115	0.0025
1980	0.05	0.1275	0.0025
1981	0.05125	0.115	0.0025
1982	0.06375	0.11375	0.00375
1983	0.0625	0.125	0.0025
1984	0.0575	0.1175	0.00375
1985	0.06375	0.1125	0.0025
1986	0.07	0.10625	0.0025
1987	0.05375	0.11875	0.0025
1988	0.0575	0.1175	0.0025
1989	0.065	0.1175	0.0025
1990	0.05625	0.11125	0.00375
1991	0.04625	0.11125	0.0025
1992	0.0575	0.10625	0.00375
1993	0.055	0.115	0.00375
1994	0.06	0.11	0.0025
1995	0.05375	0.11375	0.00375
1996	0.055	0.10875	0.0025
1997	0.065	0.11375	0.0025
1998	0.06	0.12	0.0025
[truncated: 8,001 more rows]
