# Supplementary material for: A simulated annealing algorithm for randomizing weighted networks
Source: Nat Comput Sci. 2024 Dec 10;5(1):48–64. doi: 10.1038/s43588-024-00735-z (PMC11774763; doi:10.1038/s43588-024-00735-z)
Supplement: Supplementary file 4 — Phase relation (experimental data and the fitting curves). [file 43588_2024_735_MOESM4_ESM.zip]

Archive with 3 entries (2 files):
- Fig3/
- Fig3/Fig3a_source_data.csv
- Fig3/Fig3b_source_data.csv
