# Supplementary material for: A simulated annealing algorithm for randomizing weighted networks
Source: Nat Comput Sci. 2024 Dec 10;5(1):48–64. doi: 10.1038/s43588-024-00735-z (PMC11774763; doi:10.1038/s43588-024-00735-z)
Supplement: Supplementary file 4 — Phase relation (experimental data and the fitting curves). [file 43588_2024_735_MOESM4_ESM.zip › Fig3/Fig3a_source_data.csv]

	CPL	clustering	null
0	1.675821819499047	0.24433489487088558	empirical
1	1.0446473857198235	0.022020475949011388	Maslov-Sneppen
2	1.0367505660108196	0.02210681014834529	Maslov-Sneppen
3	1.0476646649412527	0.022325623226604644	Maslov-Sneppen
4	1.0469700657804648	0.023577641844406933	Maslov-Sneppen
5	1.0485658065368832	0.022794280398767366	Maslov-Sneppen
6	1.0480563342256528	0.022981036652077035	Maslov-Sneppen
7	1.046632171146278	0.02305354077479544	Maslov-Sneppen
8	1.0487293031205225	0.022945153994745685	Maslov-Sneppen
9	1.0489158778678842	0.02277758995314932	Maslov-Sneppen
10	1.0484499587142286	0.022180925100220163	Maslov-Sneppen
11	1.0442948694565004	0.023316364643313943	Maslov-Sneppen
12	1.0454578276166662	0.023084368277681136	Maslov-Sneppen
13	1.0501048655951621	0.02178908345628787	Maslov-Sneppen
14	1.039582596573388	0.02260521576185545	Maslov-Sneppen
15	1.0470453677957205	0.023484358880877795	Maslov-Sneppen
16	1.0501199455674781	0.022998854252124067	Maslov-Sneppen
17	1.036557398958113	0.022594732588131484	Maslov-Sneppen
18	1.0511534833656067	0.02297002301226357	Maslov-Sneppen
19	1.0456831060818703	0.023273653088767835	Maslov-Sneppen
20	1.0507747325990795	0.022565075323966836	Maslov-Sneppen
21	1.0453969806616163	0.02317035590132329	Maslov-Sneppen
22	1.0547346571569545	0.021999775368079854	Maslov-Sneppen
23	1.0450891412828358	0.022606909786324937	Maslov-Sneppen
24	1.0483021655881068	0.022802593867272486	Maslov-Sneppen
25	1.046230185887497	0.02219435820019715	Maslov-Sneppen
26	1.0474813756688899	0.02205333560165487	Maslov-Sneppen
27	1.0491874134497032	0.022260117812285856	Maslov-Sneppen
28	1.039227895720594	0.021809161269744345	Maslov-Sneppen
29	1.0483751482246706	0.022353854391029257	Maslov-Sneppen
30	1.0415417446131678	0.022582910274563685	Maslov-Sneppen
31	1.0499722527955822	0.022834039955177823	Maslov-Sneppen
32	1.0504209579193016	0.022084020039292294	Maslov-Sneppen
33	1.0468112023383103	0.022210968641381567	Maslov-Sneppen
34	1.0451192458664433	0.022251211178226607	Maslov-Sneppen
35	1.047940730131993	0.02272002570546707	Maslov-Sneppen
36	1.0457121520345547	0.02299589774151213	Maslov-Sneppen
37	1.047844384009064	0.022431542543523343	Maslov-Sneppen
38	1.0459068038138573	0.02306261560907318	Maslov-Sneppen
39	1.0437428496374017	0.022425473921343694	Maslov-Sneppen
40	1.0518598165625295	0.022304198753254872	Maslov-Sneppen
41	1.0471638550619842	0.023248981169949574	Maslov-Sneppen
42	1.0451486150436653	0.022981568599149252	Maslov-Sneppen
43	1.0458050929638094	0.023093710776664514	Maslov-Sneppen
44	1.0440755623893252	0.022905172778400765	Maslov-Sneppen
45	1.044955795958079	0.02296824541058996	Maslov-Sneppen
46	1.04762541406278	0.023054092117464522	Maslov-Sneppen
47	1.0429388750691795	0.022408620070864665	Maslov-Sneppen
48	1.0455865195523812	0.022749346009220912	Maslov-Sneppen
49	1.044356805955409	0.022542501272739504	Maslov-Sneppen
50	1.047136303673474	0.02201955555633891	Maslov-Sneppen
51	1.0444310970616442	0.02263252355371033	Maslov-Sneppen
52	1.043054007604915	0.021937472604601695	Maslov-Sneppen
53	1.0480003164661746	0.02249998344218842	Maslov-Sneppen
54	1.0481719992366527	0.023344288665129317	Maslov-Sneppen
55	1.0456980248037375	0.02245742003970392	Maslov-Sneppen
56	1.0492805675415517	0.022867490722575524	Maslov-Sneppen
57	1.0471798340131548	0.022191557834824488	Maslov-Sneppen
58	1.0488844852461945	0.022733319965892784	Maslov-Sneppen
59	1.0489322254820235	0.02298180258443105	Maslov-Sneppen
60	1.0421254985737742	0.023107007973538728	Maslov-Sneppen
61	1.0532978799362318	0.023018899459721194	Maslov-Sneppen
62	1.0480727095820745	0.022501464112098253	Maslov-Sneppen
63	1.0553540803529264	0.02139991907987575	Maslov-Sneppen
64	1.052705929789614	0.021859169957805142	Maslov-Sneppen
65	1.041954668970324	0.021999175079562058	Maslov-Sneppen
66	1.0512413587348495	0.022679679740054626	Maslov-Sneppen
67	1.05337895601397	0.023080885558429416	Maslov-Sneppen
68	1.0484248908196898	0.023875596244056874	Maslov-Sneppen
69	1.0473908061408446	0.022372754762975674	Maslov-Sneppen
70	1.048701421673259	0.023059754902831117	Maslov-Sneppen
71	1.0476494175519397	0.02230399109665907	Maslov-Sneppen
72	1.0444479060109708	0.023154449617369028	Maslov-Sneppen
73	1.0483444329390423	0.021739336707092	Maslov-Sneppen
74	1.0480516528465336	0.022493965587252626	Maslov-Sneppen
75	1.0470444482402583	0.022650877750305023	Maslov-Sneppen
76	1.0424736909314565	0.022879846080633898	Maslov-Sneppen
77	1.0494017762605208	0.02225769444094561	Maslov-Sneppen
78	1.057252503863364	0.02231922556614353	Maslov-Sneppen
79	1.0450796047716808	0.022327376393284065	Maslov-Sneppen
80	1.0463838637071112	0.022258834880207773	Maslov-Sneppen
81	1.046921498810441	0.022632653530780197	Maslov-Sneppen
82	1.046605360703637	0.02165127162918112	Maslov-Sneppen
83	1.043263488190778	0.02271105078196689	Maslov-Sneppen
84	1.0546659784361476	0.02202233759871297	Maslov-Sneppen
85	1.0456458162991702	0.021463549974317795	Maslov-Sneppen
86	1.046585455979827	0.022875096069774257	Maslov-Sneppen
87	1.0466292197970837	0.02325090923584654	Maslov-Sneppen
88	1.0464542731769646	0.022512934939645415	Maslov-Sneppen
89	1.0429047763419383	0.02249316559970435	Maslov-Sneppen
90	1.0496800764957752	0.022313788626915593	Maslov-Sneppen
91	1.0458039579941214	0.022057724548816163	Maslov-Sneppen
92	1.0488542198116928	0.022509535008883644	Maslov-Sneppen
93	1.054251656137484	0.02242291072933898	Maslov-Sneppen
94	1.044188148695278	0.022981740009022856	Maslov-Sneppen
95	1.0470875258638093	0.023022089553306868	Maslov-Sneppen
96	1.0515801804079397	0.02293856895342881	Maslov-Sneppen
97	1.0483381872853437	0.02341822288884816	Maslov-Sneppen
98	1.0481032922815339	0.02223467439552892	Maslov-Sneppen
99	1.0494548874061185	0.02234086516710242	Maslov-Sneppen
100	1.0483065327437657	0.02181835245988176	Maslov-Sneppen
101	1.0527664732290682	0.021953484484473408	Maslov-Sneppen
102	1.0433667335451922	0.02160646406097305	Maslov-Sneppen
103	1.040320824270348	0.022277670562357042	Maslov-Sneppen
104	1.0445111232057267	0.023044885712282928	Maslov-Sneppen
105	1.0448912807530537	0.02278134666502825	Maslov-Sneppen
106	1.0505929553178126	0.022319288655067403	Maslov-Sneppen
107	1.0459122655819815	0.022042873814652298	Maslov-Sneppen
108	1.0478017168982905	0.02254130388183283	Maslov-Sneppen
109	1.0525730474449952	0.02269773866384653	Maslov-Sneppen
110	1.0450328051340705	0.022815971432525693	Maslov-Sneppen
111	1.050435312399368	0.022484338777483667	Maslov-Sneppen
112	1.0491097158477358	0.0224095285975896	Maslov-Sneppen
113	1.0468967063321506	0.02198780789618693	Maslov-Sneppen
114	1.0472655334744236	0.02296899853530716	Maslov-Sneppen
115	1.0439831649341516	0.022229077355443983	Maslov-Sneppen
116	1.0446547335845382	0.022807042724851255	Maslov-Sneppen
117	1.046789916115919	0.02278254887900115	Maslov-Sneppen
118	1.0484236536533802	0.022274309794915757	Maslov-Sneppen
119	1.053058656472559	0.02333822907955786	Maslov-Sneppen
120	1.0491428207935694	0.02297500637949407	Maslov-Sneppen
121	1.052858594769167	0.022077349331204758	Maslov-Sneppen
122	1.0484090994774014	0.02269829202436372	Maslov-Sneppen
123	1.0431896443776292	0.022961019681615475	Maslov-Sneppen
124	1.0505794165586124	0.023137229469877035	Maslov-Sneppen
125	1.0461712181578722	0.023000545745140214	Maslov-Sneppen
126	1.0465288289624222	0.023047021681317642	Maslov-Sneppen
127	1.0503090769066237	0.022736168176200805	Maslov-Sneppen
128	1.0521299025123272	0.022767270998247567	Maslov-Sneppen
129	1.0499634362736574	0.023021035322662187	Maslov-Sneppen
130	1.0484414281468377	0.023074748366036114	Maslov-Sneppen
131	1.050438883196092	0.022583175974478887	Maslov-Sneppen
132	1.0473733218493402	0.02283371554440146	Maslov-Sneppen
133	1.0454447172194195	0.02284702455267655	Maslov-Sneppen
134	1.0454940140475675	0.02219606443092483	Maslov-Sneppen
135	1.0422092399490566	0.02265524691993102	Maslov-Sneppen
136	1.0483600943641593	0.022786484218818917	Maslov-Sneppen
137	1.055504870378525	0.022968616072325414	Maslov-Sneppen
138	1.0503883708511121	0.022889162388047363	Maslov-Sneppen
139	1.0514238240115943	0.021886266626599458	Maslov-Sneppen
140	1.0520451401902178	0.022466408627520345	Maslov-Sneppen
141	1.043565938334421	0.02268693094879245	Maslov-Sneppen
142	1.0424578165796972	0.023337375478623742	Maslov-Sneppen
143	1.0497732099451251	0.022458255705991706	Maslov-Sneppen
144	1.050811347039572	0.023139261958965304	Maslov-Sneppen
145	1.0516385979231706	0.02235456960775308	Maslov-Sneppen
146	1.0488809914661326	0.02241713929967363	Maslov-Sneppen
147	1.0504799683828407	0.022501019650057418	Maslov-Sneppen
148	1.0473960991211495	0.022070790425936276	Maslov-Sneppen
149	1.0451723193542777	0.022237723946113914	Maslov-Sneppen
150	1.0500234219646902	0.022144191444425355	Maslov-Sneppen
151	1.047117597086847	0.022929126435334464	Maslov-Sneppen
152	1.0490377638083805	0.023098756712232955	Maslov-Sneppen
153	1.0491111274781182	0.022634646105912273	Maslov-Sneppen
154	1.050832327499509	0.021863104347432966	Maslov-Sneppen
155	1.0423390454550092	0.022293882985757508	Maslov-Sneppen
156	1.0515765475342314	0.022304762570633484	Maslov-Sneppen
157	1.0500104887132122	0.02226529241429381	Maslov-Sneppen
158	1.0457281116506358	0.022154371460217398	Maslov-Sneppen
159	1.0470406280436373	0.022495170096038793	Maslov-Sneppen
160	1.0415765928420921	0.022274985459246846	Maslov-Sneppen
161	1.0436304063471005	0.02261102206858963	Maslov-Sneppen
162	1.0531061500262358	0.022208641813722032	Maslov-Sneppen
163	1.048190010695657	0.022841574362094254	Maslov-Sneppen
164	1.049691019619394	0.023154013539302687	Maslov-Sneppen
165	1.0455336347785826	0.02201025657075917	Maslov-Sneppen
166	1.0487036093230677	0.022586888011463045	Maslov-Sneppen
167	1.0517898930390732	0.02273413070451038	Maslov-Sneppen
168	1.0501772896957715	0.02326521791707984	Maslov-Sneppen
169	1.0491469633114212	0.024015895782276635	Maslov-Sneppen
170	1.0516348281927106	0.022559702841334926	Maslov-Sneppen
171	1.042899796634126	0.021852055524233246	Maslov-Sneppen
172	1.0466675607415206	0.022159477743527223	Maslov-Sneppen
173	1.0522398397166464	0.022530888869991376	Maslov-Sneppen
174	1.0372218254301429	0.023097733887880115	Maslov-Sneppen
175	1.0493488088440932	0.02228648764419811	Maslov-Sneppen
176	1.0534909652413273	0.022542517065639353	Maslov-Sneppen
177	1.0448423406409495	0.02196764622219998	Maslov-Sneppen
178	1.0448864876917312	0.022565444452146432	Maslov-Sneppen
179	1.0549797879178644	0.022426413187141902	Maslov-Sneppen
180	1.0447398970071884	0.022948133796977875	Maslov-Sneppen
181	1.0460871223137889	0.022498536624032024	Maslov-Sneppen
182	1.048381564517787	0.022034266049704834	Maslov-Sneppen
183	1.043471381669204	0.022132559474954384	Maslov-Sneppen
184	1.0493482251920658	0.02256745335166065	Maslov-Sneppen
185	1.0479624540032293	0.02194113166798217	Maslov-Sneppen
186	1.0407087357673321	0.022303346896773057	Maslov-Sneppen
187	1.045408901223938	0.022746359099727543	Maslov-Sneppen
188	1.0471503405979932	0.022520901678039603	Maslov-Sneppen
189	1.0479295091679892	0.02275929774592443	Maslov-Sneppen
190	1.048739052745285	0.022412121937105997	Maslov-Sneppen
191	1.03884415782809	0.022117198500487337	Maslov-Sneppen
192	1.0406930804209253	0.022562331724615702	Maslov-Sneppen
193	1.0450994334628008	0.022680578162244815	Maslov-Sneppen
194	1.046058417516838	0.022272783010478657	Maslov-Sneppen
195	1.0495738115476267	0.022568876881516015	Maslov-Sneppen
196	1.0533515158457587	0.023060239586487227	Maslov-Sneppen
197	1.040745218741196	0.022848376714345274	Maslov-Sneppen
198	1.0506053686613632	0.022217920255703336	Maslov-Sneppen
199	1.045989202302884	0.022748981764974596	Maslov-Sneppen
200	1.0490300234539705	0.022384868715991962	Maslov-Sneppen
201	1.0481425870766798	0.02281465769589321	Maslov-Sneppen
202	1.0491414671591706	0.022592707302741627	Maslov-Sneppen
203	1.0481341463111238	0.022264034418120585	Maslov-Sneppen
204	1.0446031743605977	0.022619699573203835	Maslov-Sneppen
205	1.0386409382241792	0.022523840818929504	Maslov-Sneppen
206	1.0463546943375779	0.02269502138315631	Maslov-Sneppen
207	1.0500047766067813	0.02199578694437127	Maslov-Sneppen
208	1.0477998497354288	0.02263093702243867	Maslov-Sneppen
209	1.052593123883938	0.02330799769256802	Maslov-Sneppen
210	1.047381450898254	0.023229239410142766	Maslov-Sneppen
211	1.0419075147913621	0.022835554159941953	Maslov-Sneppen
212	1.0416788278395874	0.02177103319579403	Maslov-Sneppen
213	1.0491199240320679	0.022617387849568005	Maslov-Sneppen
214	1.0408737949977145	0.02302093493444411	Maslov-Sneppen
215	1.0449305160644593	0.021880765139351173	Maslov-Sneppen
216	1.0522628926525746	0.022418786908791195	Maslov-Sneppen
217	1.0460180524937592	0.022248143074175983	Maslov-Sneppen
218	1.052942466783384	0.02216904507276285	Maslov-Sneppen
219	1.0403726453159936	0.022534778980150064	Maslov-Sneppen
220	1.0475046535698351	0.023596731894419624	Maslov-Sneppen
221	1.0448020861390264	0.022872490200095078	Maslov-Sneppen
222	1.0481574296573983	0.02249922356428624	Maslov-Sneppen
223	1.0385773106810823	0.023074080070448602	Maslov-Sneppen
224	1.0547939250227936	0.02280592223624716	Maslov-Sneppen
225	1.0423043466422803	0.022599109663966513	Maslov-Sneppen
226	1.047991599481134	0.023735327370304097	Maslov-Sneppen
227	1.048476605802656	0.02308166250358752	Maslov-Sneppen
228	1.0556707566342247	0.02295542196773614	Maslov-Sneppen
229	1.0498389969708866	0.022519826981067536	Maslov-Sneppen
230	1.0431399226065765	0.022905982365978038	Maslov-Sneppen
231	1.0500690927449412	0.022566403295859336	Maslov-Sneppen
232	1.0447184785274999	0.022498486401449417	Maslov-Sneppen
233	1.0514636272360105	0.02285096122374632	Maslov-Sneppen
234	1.0451948515271492	0.022597240892626172	Maslov-Sneppen
235	1.0497849683436633	0.02265706383026854	Maslov-Sneppen
236	1.046566092014623	0.022238266345822932	Maslov-Sneppen
237	1.0449640283685635	0.023512021624980606	Maslov-Sneppen
238	1.0464106983720785	0.023139978478658275	Maslov-Sneppen
239	1.0489126740126893	0.022682501260899057	Maslov-Sneppen
240	1.0432708249324527	0.02265712676985836	Maslov-Sneppen
241	1.0507824326542268	0.022637751938284437	Maslov-Sneppen
242	1.0535351611068726	0.022760374260225466	Maslov-Sneppen
243	1.0459359396582633	0.022083004493886817	Maslov-Sneppen
244	1.0415526509541293	0.022812364978552296	Maslov-Sneppen
245	1.048782598534704	0.022949262958309194	Maslov-Sneppen
246	1.0522820558996697	0.022279391620970954	Maslov-Sneppen
247	1.0468878477531338	0.022171223215260244	Maslov-Sneppen
248	1.0492514761497989	0.022009315848644437	Maslov-Sneppen
249	1.0503320459312144	0.02261455142063381	Maslov-Sneppen
250	1.0527279190703263	0.02283738745973742	Maslov-Sneppen
251	1.0522029712268832	0.02329404622210328	Maslov-Sneppen
252	1.051476963442394	0.02304089375107872	Maslov-Sneppen
253	1.0504689727026528	0.022328898243800088	Maslov-Sneppen
254	1.0461769169694703	0.022376715985403205	Maslov-Sneppen
255	1.041218298849527	0.02265900316729314	Maslov-Sneppen
256	1.0536931047666827	0.023170085423657696	Maslov-Sneppen
257	1.0490695138890607	0.022976698679628572	Maslov-Sneppen
258	1.057464000528943	0.021799221251625176	Maslov-Sneppen
259	1.042926747300906	0.022869541681474176	Maslov-Sneppen
260	1.0520070844035647	0.022050082274253254	Maslov-Sneppen
261	1.0446824002589707	0.023015663477915588	Maslov-Sneppen
262	1.048580718312564	0.023085694314685767	Maslov-Sneppen
263	1.0519472185230028	0.022137852146262526	Maslov-Sneppen
264	1.0517605892731041	0.02283725911811058	Maslov-Sneppen
265	1.0506957373108814	0.022051844022130104	Maslov-Sneppen
266	1.0502059719559822	0.022512942452420602	Maslov-Sneppen
267	1.0508146541409435	0.023342037478621912	Maslov-Sneppen
268	1.0458632484763268	0.023165535314772067	Maslov-Sneppen
269	1.0489960900285484	0.022599898321592732	Maslov-Sneppen
270	1.0465247725683378	0.022440028024130455	Maslov-Sneppen
271	1.0491583464822087	0.023068678532171552	Maslov-Sneppen
272	1.0401983884264	0.022644912574624965	Maslov-Sneppen
273	1.0485055920766604	0.02164526327144795	Maslov-Sneppen
274	1.0503641501145506	0.0225264177325324	Maslov-Sneppen
275	1.0432790798652072	0.02204083388878816	Maslov-Sneppen
276	1.0471625067994133	0.023472336891016365	Maslov-Sneppen
277	1.0505443390922171	0.0225522462863436	Maslov-Sneppen
278	1.041685448122525	0.021640594125759704	Maslov-Sneppen
279	1.0523500481085097	0.02262541518598471	Maslov-Sneppen
280	1.0477672366203907	0.02239507136311688	Maslov-Sneppen
281	1.0484411871318482	0.022552131939976783	Maslov-Sneppen
282	1.0394194899778832	0.02228881303998587	Maslov-Sneppen
283	1.0486264244221297	0.02265990289160944	Maslov-Sneppen
284	1.05122155801948	0.022417612552732873	Maslov-Sneppen
285	1.0455486532761031	0.02175884414434718	Maslov-Sneppen
286	1.0426784201728703	0.022469846225660665	Maslov-Sneppen
287	1.0419659533154835	0.023862279634452258	Maslov-Sneppen
288	1.052438458863734	0.022876581201153302	Maslov-Sneppen
289	1.0413206523687624	0.02265598634518434	Maslov-Sneppen
290	1.0496877874403103	0.02258391410633368	Maslov-Sneppen
291	1.0539920479127094	0.023358704640984742	Maslov-Sneppen
292	1.04987652883158	0.02269090585606818	Maslov-Sneppen
293	1.048109478798279	0.02280459721563972	Maslov-Sneppen
294	1.0512561839607997	0.022318724798097368	Maslov-Sneppen
295	1.0509936846284962	0.022847768191990782	Maslov-Sneppen
296	1.0436760494702113	0.02237144940143974	Maslov-Sneppen
297	1.0461527143876905	0.022456219679998807	Maslov-Sneppen
298	1.042788157732899	0.022158864178974443	Maslov-Sneppen
299	1.044588235369792	0.022911418005362977	Maslov-Sneppen
300	1.0437219393986161	0.022134556208185927	Maslov-Sneppen
301	1.0498766826124806	0.022992866082342633	Maslov-Sneppen
302	1.0412090698558436	0.02239277472093843	Maslov-Sneppen
303	1.0458286224088111	0.022011473103433706	Maslov-Sneppen
304	1.0441515615919565	0.02278771500385652	Maslov-Sneppen
305	1.0413773232218422	0.023653328201742593	Maslov-Sneppen
306	1.049294884116936	0.023203871752250724	Maslov-Sneppen
307	1.0513283686619963	0.022987321227373153	Maslov-Sneppen
308	1.0472259727926942	0.02204787750627254	Maslov-Sneppen
309	1.0492405359422667	0.0230749377634954	Maslov-Sneppen
310	1.0427261665461467	0.022498955845828082	Maslov-Sneppen
311	1.0421787942209493	0.022780221900467083	Maslov-Sneppen
312	1.0510264883250655	0.022385900550876886	Maslov-Sneppen
313	1.0450243532043093	0.02278377026950177	Maslov-Sneppen
314	1.049132687404478	0.022740099427460234	Maslov-Sneppen
315	1.051077447343924	0.02319356961338677	Maslov-Sneppen
316	1.0492797670391765	0.0235153974287062	Maslov-Sneppen
317	1.0479575936539445	0.02215337852282928	Maslov-Sneppen
318	1.0443521050859934	0.023021819559774878	Maslov-Sneppen
319	1.04409502543929	0.02286100351887713	Maslov-Sneppen
320	1.0511012464043374	0.022651722142531618	Maslov-Sneppen
321	1.048605620272157	0.022269466688827854	Maslov-Sneppen
322	1.0485170911930395	0.023074877877830205	Maslov-Sneppen
323	1.049176874030491	0.02257687739539083	Maslov-Sneppen
324	1.0445005964677918	0.02268580079583367	Maslov-Sneppen
325	1.0427926244436092	0.022623111168798903	Maslov-Sneppen
326	1.0401442636070906	0.022818042413059906	Maslov-Sneppen
327	1.0496114826361322	0.02297273065482952	Maslov-Sneppen
328	1.0444465944381898	0.0221211768097473	Maslov-Sneppen
329	1.0483939721607145	0.02227151481418589	Maslov-Sneppen
330	1.0476883636857641	0.02219649352303107	Maslov-Sneppen
331	1.0480928786537056	0.022717253004528357	Maslov-Sneppen
332	1.0379310964842925	0.022905855542206113	Maslov-Sneppen
333	1.048558706180226	0.02265045839433686	Maslov-Sneppen
334	1.043592268888063	0.0232371327802523	Maslov-Sneppen
335	1.0493621360895133	0.022507200520453578	Maslov-Sneppen
336	1.0555902559481134	0.02236852602941875	Maslov-Sneppen
337	1.0478082432466849	0.022518488756206573	Maslov-Sneppen
338	1.038405358539409	0.021943377189862483	Maslov-Sneppen
339	1.047746705584561	0.022222645887201575	Maslov-Sneppen
340	1.0416135475951505	0.023557876878081023	Maslov-Sneppen
341	1.0468558696232142	0.022710788099944833	Maslov-Sneppen
342	1.0508798062503184	0.022854646752561544	Maslov-Sneppen
343	1.0508664962931746	0.022002690450702574	Maslov-Sneppen
344	1.0461303755791878	0.02203611954013593	Maslov-Sneppen
345	1.04646952818016	0.023444147138755894	Maslov-Sneppen
346	1.055296325312457	0.02250662545717663	Maslov-Sneppen
347	1.0457477289130057	0.022723767249024248	Maslov-Sneppen
348	1.0465293249531753	0.02256823614928866	Maslov-Sneppen
349	1.0441810288401479	0.022676650064810185	Maslov-Sneppen
350	1.0483494848748856	0.022531968313418985	Maslov-Sneppen
351	1.0437120333999195	0.0228845998510135	Maslov-Sneppen
352	1.0453932427349446	0.02285037445593603	Maslov-Sneppen
353	1.0463342802990874	0.022094586161279132	Maslov-Sneppen
354	1.0495973026160779	0.02343041201272371	Maslov-Sneppen
355	1.0441085697153807	0.022606674671407253	Maslov-Sneppen
356	1.0505425091218956	0.022603142173627296	Maslov-Sneppen
357	1.052080959555387	0.022333754564678617	Maslov-Sneppen
358	1.0514426359091094	0.022245582475831794	Maslov-Sneppen
359	1.052747442875858	0.02341648622150709	Maslov-Sneppen
360	1.0464432460429602	0.02279485842538521	Maslov-Sneppen
361	1.0493849950188765	0.02261465327026164	Maslov-Sneppen
362	1.04855363927809	0.022647764468543604	Maslov-Sneppen
363	1.0485967637299602	0.02257180162424783	Maslov-Sneppen
364	1.0400181052437756	0.022902306977020236	Maslov-Sneppen
365	1.0531127922924044	0.022096927797404905	Maslov-Sneppen
366	1.0485734212307776	0.02293986465513666	Maslov-Sneppen
367	1.0439440074772017	0.022725612348199985	Maslov-Sneppen
368	1.0450405175786504	0.022734417807939406	Maslov-Sneppen
369	1.053835517744273	0.022608799409433528	Maslov-Sneppen
370	1.0496447890221376	0.022911716166498425	Maslov-Sneppen
371	1.0498636454209536	0.022810047132146485	Maslov-Sneppen
372	1.0478290708130276	0.022776739232566304	Maslov-Sneppen
373	1.0497308802739835	0.02207491356500354	Maslov-Sneppen
374	1.043667150004702	0.02309752544848148	Maslov-Sneppen
375	1.0504813557974446	0.02269674629735059	Maslov-Sneppen
376	1.040576671519955	0.02270576641402953	Maslov-Sneppen
377	1.0457487149903295	0.02317022523658645	Maslov-Sneppen
378	1.0477187190154624	0.02201550409793712	Maslov-Sneppen
379	1.0486389674330492	0.022422342657270732	Maslov-Sneppen
380	1.047571149595041	0.02340305293073074	Maslov-Sneppen
381	1.043849905281276	0.02242242770471382	Maslov-Sneppen
382	1.0504099432259772	0.022572827747514842	Maslov-Sneppen
383	1.0481867079846146	0.023150108421121227	Maslov-Sneppen
384	1.0485537046302555	0.021807687838313265	Maslov-Sneppen
385	1.0482643440647283	0.023381679843077912	Maslov-Sneppen
386	1.0459827493952334	0.021971798183262156	Maslov-Sneppen
387	1.0530073322026363	0.022727907082252266	Maslov-Sneppen
388	1.0438753112340933	0.023444606502768677	Maslov-Sneppen
389	1.0414260701939706	0.022817258159630937	Maslov-Sneppen
390	1.0503859180697335	0.023062755267300818	Maslov-Sneppen
391	1.0470519644907301	0.022841517881493516	Maslov-Sneppen
392	1.048708211617498	0.02191144526345179	Maslov-Sneppen
393	1.0481801802043076	0.02268120933399409	Maslov-Sneppen
394	1.049735104516444	0.021988117914835813	Maslov-Sneppen
395	1.051850375034763	0.023156190688087327	Maslov-Sneppen
396	1.0411099933727237	0.022936539947515752	Maslov-Sneppen
397	1.0514257786931551	0.022635755122097055	Maslov-Sneppen
398	1.0475390599025052	0.022592321170833225	Maslov-Sneppen
399	1.0536740899139412	0.023256768235364864	Maslov-Sneppen
400	1.0505011330059657	0.022588098533786197	Maslov-Sneppen
401	1.0513520150859215	0.022187495240399667	Maslov-Sneppen
402	1.0438712188326587	0.022985424510045992	Maslov-Sneppen
403	1.0440354711215074	0.022041011870644302	Maslov-Sneppen
404	1.0500812053135655	0.022307309103910437	Maslov-Sneppen
405	1.0537681534585959	0.02230340764106057	Maslov-Sneppen
406	1.0459280659575985	0.021775663319963518	Maslov-Sneppen
407	1.039554588348005	0.022427502824285378	Maslov-Sneppen
408	1.0471820918764665	0.023148935703479322	Maslov-Sneppen
409	1.0527939200757725	0.022556569453917832	Maslov-Sneppen
410	1.0528760843015545	0.022830176630568556	Maslov-Sneppen
411	1.0449534355847954	0.022748681245330533	Maslov-Sneppen
412	1.0482114832582892	0.022969401486601208	Maslov-Sneppen
413	1.0434184376560842	0.022422197020000274	Maslov-Sneppen
414	1.0524124493355702	0.021978985552078206	Maslov-Sneppen
415	1.0521291331474454	0.02250748860274311	Maslov-Sneppen
416	1.0452777692789073	0.02268558618883712	Maslov-Sneppen
417	1.0460240809002126	0.02237137250218388	Maslov-Sneppen
418	1.0484270725261127	0.022275663465925407	Maslov-Sneppen
419	1.0517413428577926	0.02251817264576193	Maslov-Sneppen
420	1.0488255747516348	0.023029610210546315	Maslov-Sneppen
421	1.04633877642537	0.022382768702537418	Maslov-Sneppen
422	1.0469895621879983	0.02269749073901437	Maslov-Sneppen
423	1.0416675258365187	0.023427594474985877	Maslov-Sneppen
424	1.0491033652503594	0.02252633928636093	Maslov-Sneppen
425	1.055552616023264	0.023057236597806664	Maslov-Sneppen
426	1.0392949693909244	0.022216877396715108	Maslov-Sneppen
427	1.0469594368740291	0.02273845529708635	Maslov-Sneppen
428	1.0474499191772662	0.02290255757715311	Maslov-Sneppen
429	1.0567610610483016	0.022563753502602635	Maslov-Sneppen
430	1.050321198697702	0.022581477909349338	Maslov-Sneppen
431	1.0432183239805257	0.02245102147064228	Maslov-Sneppen
432	1.0519320777107177	0.0222462263819643	Maslov-Sneppen
433	1.0462967577484255	0.022796367824599893	Maslov-Sneppen
434	1.0501232775493836	0.022267660340166303	Maslov-Sneppen
435	1.0445524694348411	0.021940477870267247	Maslov-Sneppen
436	1.0475961695060307	0.022471269604370483	Maslov-Sneppen
437	1.0487362257307444	0.022467740268885067	Maslov-Sneppen
438	1.047560579489389	0.022764057759589625	Maslov-Sneppen
439	1.049742397948288	0.022540179705089418	Maslov-Sneppen
440	1.0535018758142671	0.021851561035994792	Maslov-Sneppen
441	1.0438865639684018	0.022166124451948786	Maslov-Sneppen
442	1.0444180758647905	0.022188097198328708	Maslov-Sneppen
443	1.0437710901112562	0.021678935606764035	Maslov-Sneppen
444	1.0498673276918324	0.02262394146485885	Maslov-Sneppen
445	1.04491992923296	0.022785500057795817	Maslov-Sneppen
446	1.047258489972729	0.02239411105693211	Maslov-Sneppen
447	1.0470866519437811	0.02250842473000394	Maslov-Sneppen
448	1.0410715681662683	0.022672576144213034	Maslov-Sneppen
449	1.047259535777251	0.022759195519838807	Maslov-Sneppen
450	1.0508677902229777	0.02330949648398363	Maslov-Sneppen
451	1.0506515866310742	0.021804272394234027	Maslov-Sneppen
452	1.052028624158706	0.021668586165764756	Maslov-Sneppen
453	1.0498802055186935	0.022360128318440003	Maslov-Sneppen
454	1.0417449579696556	0.0216285830222712	Maslov-Sneppen
455	1.0463335810126924	0.022601120505574536	Maslov-Sneppen
456	1.0420826609555247	0.023237157597532188	Maslov-Sneppen
457	1.0424654838515441	0.02276648158272156	Maslov-Sneppen
458	1.0471528850425242	0.022818107578899814	Maslov-Sneppen
459	1.0480716846678808	0.022330709871600983	Maslov-Sneppen
460	1.0479799531367875	0.022765881403415435	Maslov-Sneppen
461	1.0476765012936475	0.02277862727096301	Maslov-Sneppen
462	1.0451030331502478	0.02319211895430735	Maslov-Sneppen
463	1.0444193959790327	0.02331637482604427	Maslov-Sneppen
464	1.0476929365951415	0.022679150542779147	Maslov-Sneppen
465	1.0495788907965329	0.022163456958423134	Maslov-Sneppen
466	1.0419702029294342	0.022535973140582487	Maslov-Sneppen
467	1.0493535349794592	0.023112339891551405	Maslov-Sneppen
468	1.0449307694236292	0.023045054650178264	Maslov-Sneppen
469	1.0454997113058702	0.023041924849296916	Maslov-Sneppen
470	1.046575949470846	0.021938001133251585	Maslov-Sneppen
471	1.049217675234507	0.021822581200132238	Maslov-Sneppen
472	1.044502737328538	0.022288964668522693	Maslov-Sneppen
473	1.0474051856338766	0.022201476803167763	Maslov-Sneppen
474	1.045934652568427	0.023262426301098368	Maslov-Sneppen
475	1.0465052921461822	0.022982343926397846	Maslov-Sneppen
476	1.0454884326501717	0.022984686070683807	Maslov-Sneppen
477	1.0476996913645757	0.022354662730379952	Maslov-Sneppen
478	1.051865255649309	0.022379024165238747	Maslov-Sneppen
479	1.04801296953764	0.022045572288627437	Maslov-Sneppen
480	1.0426699060268945	0.023592990859455175	Maslov-Sneppen
481	1.044047830634655	0.022046725493118147	Maslov-Sneppen
482	1.0464314481086872	0.022582757908804513	Maslov-Sneppen
483	1.0480727720099918	0.02261618872779417	Maslov-Sneppen
484	1.0477060996509886	0.02331581189186386	Maslov-Sneppen
485	1.0458916256051773	0.022257927770403533	Maslov-Sneppen
486	1.0457476516907747	0.023043899396481375	Maslov-Sneppen
487	1.0498686719516042	0.021723939445481576	Maslov-Sneppen
488	1.0461012086481523	0.022508211981210793	Maslov-Sneppen
489	1.0508453295215814	0.022538229136081583	Maslov-Sneppen
490	1.047984180797849	0.02344860072688962	Maslov-Sneppen
491	1.0513292722853307	0.02253042487282917	Maslov-Sneppen
492	1.0510836901628886	0.02274490092022301	Maslov-Sneppen
493	1.0506558436709852	0.02264659917672458	Maslov-Sneppen
494	1.0492450317907178	0.022052175476007747	Maslov-Sneppen
495	1.0474438280119218	0.022626402701616602	Maslov-Sneppen
496	1.0451586740323164	0.022395878901237357	Maslov-Sneppen
497	1.048478860812974	0.02277441792338039	Maslov-Sneppen
498	1.049488239213163	0.02317610176047521	Maslov-Sneppen
499	1.0466270015603416	0.02245673188914883	Maslov-Sneppen
500	1.0512227464871495	0.022976864570197843	Maslov-Sneppen
501	1.041382451983192	0.022843531282661367	Maslov-Sneppen
502	1.0469491222413827	0.022349181776380664	Maslov-Sneppen
503	1.0431202266539374	0.022835338637363964	Maslov-Sneppen
504	1.0530116384807275	0.023173200100115296	Maslov-Sneppen
505	1.046351121343703	0.022274190531638843	Maslov-Sneppen
506	1.0523306927440397	0.023456442180691272	Maslov-Sneppen
507	1.053295271335371	0.02288829176365473	Maslov-Sneppen
508	1.0454263508840598	0.023319125630578263	Maslov-Sneppen
509	1.0446770934404248	0.02299298179385862	Maslov-Sneppen
510	1.0480001582277925	0.02256578440039577	Maslov-Sneppen
511	1.048493824009394	0.0227932069257356	Maslov-Sneppen
512	1.0456385768871015	0.022759110692009105	Maslov-Sneppen
513	1.045343222000018	0.023583975749678455	Maslov-Sneppen
514	1.0475344491866083	0.022553054978207036	Maslov-Sneppen
515	1.0473130215858817	0.023259410086693917	Maslov-Sneppen
516	1.0469553892641488	0.022907251335414765	Maslov-Sneppen
517	1.044476037131908	0.02258367621321728	Maslov-Sneppen
518	1.04718534358542	0.02237167816877398	Maslov-Sneppen
519	1.0528946819131026	0.022524634215085167	Maslov-Sneppen
520	1.0443522675342165	0.02224913681407517	Maslov-Sneppen
521	1.0518082530617314	0.022405324565556085	Maslov-Sneppen
522	1.0498800516758773	0.022223426515006875	Maslov-Sneppen
523	1.0504664392896939	0.02223167815300329	Maslov-Sneppen
524	1.0442036061461322	0.022649510028576916	Maslov-Sneppen
525	1.047081422535245	0.022164367803757017	Maslov-Sneppen
526	1.049000267572515	0.02249090967394056	Maslov-Sneppen
527	1.0476924522084847	0.022864541125698662	Maslov-Sneppen
528	1.0533518195280112	0.02220359364457867	Maslov-Sneppen
529	1.0450041232940273	0.022753337925666372	Maslov-Sneppen
530	1.0475254503990061	0.022472439493836798	Maslov-Sneppen
531	1.0413779731635082	0.022506051588479892	Maslov-Sneppen
532	1.0456076101505516	0.023467884170965698	Maslov-Sneppen
533	1.048246038677201	0.022820230854964364	Maslov-Sneppen
534	1.0481652133032464	0.022393710158827428	Maslov-Sneppen
535	1.0519696038307211	0.02258313999495262	Maslov-Sneppen
536	1.050979300609834	0.02306103242013281	Maslov-Sneppen
537	1.0525600522520964	0.022013722138899863	Maslov-Sneppen
538	1.048758655927161	0.02320445818206567	Maslov-Sneppen
539	1.0467188433211054	0.022540173822057724	Maslov-Sneppen
540	1.0458412838857352	0.022540975493625465	Maslov-Sneppen
541	1.0478515991865247	0.02344963627140051	Maslov-Sneppen
542	1.0472065495223002	0.02253544809859295	Maslov-Sneppen
543	1.0477329259429162	0.022644674268873784	Maslov-Sneppen
544	1.053922654703915	0.02244211114377242	Maslov-Sneppen
545	1.0483363216598949	0.022613384526339663	Maslov-Sneppen
546	1.047812063692258	0.021982698576381826	Maslov-Sneppen
547	1.0472565381464805	0.022604917817031375	Maslov-Sneppen
548	1.0422875180723947	0.022292161013440105	Maslov-Sneppen
549	1.0497742119238545	0.02261738027331477	Maslov-Sneppen
550	1.0421689429192913	0.022326548057210783	Maslov-Sneppen
551	1.047008026462417	0.02273855839996187	Maslov-Sneppen
552	1.0475908835723333	0.022750605879994733	Maslov-Sneppen
553	1.0460715387711088	0.022787511393175065	Maslov-Sneppen
554	1.0485100992620784	0.022370384045130576	Maslov-Sneppen
555	1.0447765992798834	0.02212885658383825	Maslov-Sneppen
556	1.0460108522235239	0.023282526042055256	Maslov-Sneppen
557	1.0525478534815058	0.022748375150297262	Maslov-Sneppen
558	1.0479522016980145	0.022775216824881463	Maslov-Sneppen
559	1.0483195608396152	0.023648304270138993	Maslov-Sneppen
560	1.046799216650386	0.022636100303671202	Maslov-Sneppen
561	1.0467259102102406	0.022517561423043828	Maslov-Sneppen
562	1.0521626995780504	0.0234815594837428	Maslov-Sneppen
563	1.050146701142022	0.023423441472810565	Maslov-Sneppen
564	1.0508979703901473	0.02243710767857978	Maslov-Sneppen
565	1.052755803811787	0.022527318399657527	Maslov-Sneppen
566	1.0535614997917486	0.022370033273928475	Maslov-Sneppen
567	1.047990467058277	0.022629279000926088	Maslov-Sneppen
568	1.0498567620176367	0.02315158374768618	Maslov-Sneppen
569	1.0460356028530697	0.022174604255738518	Maslov-Sneppen
570	1.044838855217553	0.022435825871007852	Maslov-Sneppen
571	1.050750859469541	0.022753171505712277	Maslov-Sneppen
572	1.0477506192780346	0.02265057518109158	Maslov-Sneppen
573	1.0505189048459196	0.02333582555880506	Maslov-Sneppen
574	1.0396091004328205	0.022938439038542483	Maslov-Sneppen
575	1.0474390484217575	0.022310666782036657	Maslov-Sneppen
576	1.0459203151429854	0.022475032261479372	Maslov-Sneppen
577	1.0447623661689955	0.022469994465523366	Maslov-Sneppen
578	1.050184658826817	0.02320052434383154	Maslov-Sneppen
579	1.0480962237648088	0.022503537973899288	Maslov-Sneppen
580	1.046567110154573	0.023069462095387773	Maslov-Sneppen
581	1.0457217915961639	0.02256594608047889	Maslov-Sneppen
582	1.0471907620910483	0.022680910436088126	Maslov-Sneppen
583	1.0520846870185059	0.022785082747460654	Maslov-Sneppen
584	1.0562472784989403	0.02273527827755756	Maslov-Sneppen
585	1.0465728819516038	0.02289529849946245	Maslov-Sneppen
586	1.0471195224876204	0.02199224407559416	Maslov-Sneppen
587	1.0452356272396768	0.02297103756018233	Maslov-Sneppen
588	1.0491776559893506	0.023082702294255353	Maslov-Sneppen
589	1.0463565629188571	0.02242785992239263	Maslov-Sneppen
590	1.054498243131356	0.022920434051908304	Maslov-Sneppen
591	1.0476369737032085	0.022894244881975463	Maslov-Sneppen
592	1.0441237374338166	0.022914186841124572	Maslov-Sneppen
593	1.0508669103204424	0.02233156242243846	Maslov-Sneppen
594	1.046855330460301	0.022164968229223644	Maslov-Sneppen
595	1.0461618803423338	0.023026429876356988	Maslov-Sneppen
596	1.0490622665481022	0.022499091514034956	Maslov-Sneppen
597	1.0510554485165506	0.0229399715286558	Maslov-Sneppen
598	1.0452227034298647	0.022780800849497834	Maslov-Sneppen
599	1.0496053941376278	0.021993702907632775	Maslov-Sneppen
600	1.0407560938902658	0.02129007546413353	Maslov-Sneppen
601	1.0517901123904811	0.02270371035728099	Maslov-Sneppen
602	1.04689448507002	0.02374374324191919	Maslov-Sneppen
603	1.0403540701097795	0.022771712515670187	Maslov-Sneppen
604	1.0490462014328765	0.022323817882786548	Maslov-Sneppen
605	1.0442655858767569	0.023749688888136937	Maslov-Sneppen
606	1.0525390564908985	0.0233601051555162	Maslov-Sneppen
607	1.043646148222117	0.02289828340183474	Maslov-Sneppen
608	1.0482572747941237	0.022572463571608612	Maslov-Sneppen
609	1.0461017766579592	0.022274512590503625	Maslov-Sneppen
610	1.052398193522091	0.023291397334382083	Maslov-Sneppen
611	1.0435820088470937	0.022496759764122513	Maslov-Sneppen
612	1.0479691926791985	0.023024754446223525	Maslov-Sneppen
613	1.0463197878126098	0.02255646172251775	Maslov-Sneppen
614	1.0501836444933295	0.022826345244980475	Maslov-Sneppen
615	1.04975027196106	0.021602007444209974	Maslov-Sneppen
616	1.0489303990249508	0.022379217435068877	Maslov-Sneppen
617	1.0498101302994334	0.022956180560029047	Maslov-Sneppen
618	1.050404153795751	0.02264681807522405	Maslov-Sneppen
619	1.050433169678045	0.02306989379530874	Maslov-Sneppen
620	1.0481888666604766	0.02265194042268254	Maslov-Sneppen
621	1.0515956160807454	0.02204581141789467	Maslov-Sneppen
622	1.048170456327984	0.023156847484798924	Maslov-Sneppen
623	1.0441455988522306	0.0227831827537761	Maslov-Sneppen
624	1.046742558876665	0.0222588763581178	Maslov-Sneppen
625	1.0466798543108684	0.022386102453122093	Maslov-Sneppen
626	1.0405698476758507	0.02261299093262421	Maslov-Sneppen
627	1.0485304379730314	0.023036183681522576	Maslov-Sneppen
628	1.0354727622628208	0.02307383784413495	Maslov-Sneppen
629	1.053990159100426	0.02246180250028172	Maslov-Sneppen
630	1.047555419578017	0.02225586109152738	Maslov-Sneppen
631	1.0521638964953204	0.02257184403169549	Maslov-Sneppen
632	1.049031820961542	0.023343656613534654	Maslov-Sneppen
633	1.0492811373700608	0.02253956897623582	Maslov-Sneppen
634	1.0483358154270128	0.02235344824849889	Maslov-Sneppen
635	1.0456510173869966	0.022645497480426862	Maslov-Sneppen
636	1.0433964040186112	0.02326050712677968	Maslov-Sneppen
637	1.0536149947087274	0.02267613651840033	Maslov-Sneppen
638	1.0512857004916145	0.022055609354083443	Maslov-Sneppen
639	1.0520823380454625	0.02240496677248081	Maslov-Sneppen
640	1.0470527394592177	0.02257553959846038	Maslov-Sneppen
641	1.0531941604046533	0.02212662049868709	Maslov-Sneppen
642	1.0455683984265307	0.022345958593150157	Maslov-Sneppen
643	1.0437589245210257	0.02211511599527717	Maslov-Sneppen
644	1.0480427803928047	0.022028610664427375	Maslov-Sneppen
645	1.0490708478554291	0.02221508661506872	Maslov-Sneppen
646	1.046288879547976	0.022534485067582582	Maslov-Sneppen
647	1.0512855633036864	0.02319254657340529	Maslov-Sneppen
648	1.051341616376161	0.02222806632985329	Maslov-Sneppen
649	1.0420686337102096	0.022020079751290167	Maslov-Sneppen
650	1.0445183637960977	0.02260388544419645	Maslov-Sneppen
651	1.0429077585148947	0.022803538297002865	Maslov-Sneppen
652	1.045871812103855	0.022371666415667013	Maslov-Sneppen
653	1.0493580070167132	0.022274117212868344	Maslov-Sneppen
654	1.0426875950188352	0.02313636623159927	Maslov-Sneppen
655	1.049916481472688	0.021733964831091565	Maslov-Sneppen
656	1.046823848211419	0.02257451368385902	Maslov-Sneppen
657	1.0490124068415052	0.02279103249294562	Maslov-Sneppen
658	1.0473686098319148	0.022315938069513427	Maslov-Sneppen
659	1.047468982591276	0.022919671322856123	Maslov-Sneppen
660	1.0496714853533498	0.022455718546924172	Maslov-Sneppen
661	1.0487163933199366	0.021232281902251248	Maslov-Sneppen
662	1.0450705020490954	0.022044084337466133	Maslov-Sneppen
663	1.047876664209017	0.022951485592591084	Maslov-Sneppen
664	1.0417041337764406	0.022419903029209133	Maslov-Sneppen
665	1.0515617219395634	0.022809401246218705	Maslov-Sneppen
666	1.0509570582727679	0.022511598729052316	Maslov-Sneppen
667	1.0463411536423288	0.022378482391794387	Maslov-Sneppen
668	1.0463016919665087	0.02281094545280996	Maslov-Sneppen
669	1.047235386385965	0.02228574690077366	Maslov-Sneppen
670	1.0481814133546636	0.023176690789207317	Maslov-Sneppen
671	1.0456809941564078	0.022966783546602008	Maslov-Sneppen
672	1.039009695570992	0.021805952955365773	Maslov-Sneppen
673	1.0430221662626482	0.0227347932924965	Maslov-Sneppen
674	1.0483738244556948	0.023123823375343314	Maslov-Sneppen
675	1.0481116246672852	0.022054317428983304	Maslov-Sneppen
676	1.0491272838908352	0.023224368064142537	Maslov-Sneppen
677	1.0519875550879318	0.023172752904256896	Maslov-Sneppen
678	1.050412097195149	0.022611196214150853	Maslov-Sneppen
679	1.0485467713311951	0.02221817875156545	Maslov-Sneppen
680	1.0453024744404211	0.022834588227685745	Maslov-Sneppen
681	1.0503446131174938	0.021886398694522916	Maslov-Sneppen
682	1.0435638164462595	0.022836952701492413	Maslov-Sneppen
683	1.0443112771561764	0.022481250808883923	Maslov-Sneppen
684	1.051788933658627	0.0223443221998668	Maslov-Sneppen
685	1.0478933597409017	0.023103699837694402	Maslov-Sneppen
686	1.0524278926033335	0.022671352652040594	Maslov-Sneppen
687	1.0463998975588031	0.02245293051524749	Maslov-Sneppen
688	1.051718295321914	0.02250634996086731	Maslov-Sneppen
689	1.0520444539054548	0.023213562294613296	Maslov-Sneppen
690	1.0554031957876178	0.022097077876751543	Maslov-Sneppen
691	1.048480556857919	0.022412701091429302	Maslov-Sneppen
692	1.0447652162075862	0.023120360632027305	Maslov-Sneppen
693	1.0515252761959806	0.0225038896497114	Maslov-Sneppen
694	1.0458361507742122	0.022956413076048898	Maslov-Sneppen
695	1.0517376195858714	0.023543932848956423	Maslov-Sneppen
696	1.0511102927511122	0.022438719870819898	Maslov-Sneppen
697	1.048356522517501	0.022442653808132658	Maslov-Sneppen
698	1.0460627018717918	0.022466462018256538	Maslov-Sneppen
699	1.0434988265012837	0.022500568818249852	Maslov-Sneppen
700	1.0469759850127622	0.022751762394935354	Maslov-Sneppen
701	1.0472387436201955	0.023204938015549226	Maslov-Sneppen
702	1.0495189745815614	0.02294865276804485	Maslov-Sneppen
703	1.0507871647971938	0.02227647653251647	Maslov-Sneppen
704	1.0437916790878499	0.0222158811792591	Maslov-Sneppen
705	1.0482163998997789	0.022755458355404098	Maslov-Sneppen
706	1.0450729346774286	0.022938848696001993	Maslov-Sneppen
707	1.047925460210502	0.022464409502570993	Maslov-Sneppen
708	1.044030390397417	0.023275011860365197	Maslov-Sneppen
709	1.050335558822046	0.022369663823509228	Maslov-Sneppen
710	1.048994472236287	0.022493290515967046	Maslov-Sneppen
711	1.0530272417435926	0.022475087728023424	Maslov-Sneppen
712	1.0520353866789516	0.022742535746960703	Maslov-Sneppen
713	1.043926493342858	0.02249558807316272	Maslov-Sneppen
714	1.0470573669192542	0.022886965483026395	Maslov-Sneppen
715	1.0489684134059791	0.022329038462884355	Maslov-Sneppen
716	1.0503577110317315	0.023349477969536264	Maslov-Sneppen
717	1.0484772926152752	0.02246689013255322	Maslov-Sneppen
718	1.0414976157371338	0.023614213191612107	Maslov-Sneppen
719	1.052938657156713	0.02264587729448011	Maslov-Sneppen
720	1.0570633035390733	0.023240505052435256	Maslov-Sneppen
721	1.0502487246135057	0.02244742168505359	Maslov-Sneppen
722	1.0475977999444746	0.022925547017152718	Maslov-Sneppen
723	1.0414767393917042	0.022053152107427372	Maslov-Sneppen
724	1.0545442337215574	0.023084665580523717	Maslov-Sneppen
725	1.0418637093055814	0.0218825574257757	Maslov-Sneppen
726	1.0488427634302155	0.02234279488552366	Maslov-Sneppen
727	1.0448801069632043	0.02322688369158521	Maslov-Sneppen
728	1.049810625080547	0.022606912069540925	Maslov-Sneppen
729	1.044842657802854	0.02272269894993665	Maslov-Sneppen
730	1.0516831097091197	0.02239215640259566	Maslov-Sneppen
731	1.0517138372095816	0.022870012443755527	Maslov-Sneppen
732	1.0449173389453288	0.023235382608538892	Maslov-Sneppen
733	1.0476812638881476	0.022761808739512734	Maslov-Sneppen
734	1.0434684861475882	0.022718730989144068	Maslov-Sneppen
735	1.0487658558099813	0.02354425727250092	Maslov-Sneppen
736	1.0446026876497325	0.02221080503727728	Maslov-Sneppen
737	1.0516080291194028	0.023188719226394445	Maslov-Sneppen
738	1.0517594939208548	0.02251208040818681	Maslov-Sneppen
739	1.0465483194247627	0.02283276525033823	Maslov-Sneppen
740	1.047471230610681	0.022331072934854198	Maslov-Sneppen
741	1.0441695289153012	0.02283679736391032	Maslov-Sneppen
742	1.0465679116244027	0.022827636696152398	Maslov-Sneppen
743	1.0441875406453816	0.022836711700237405	Maslov-Sneppen
744	1.0473513647150432	0.023807116372466394	Maslov-Sneppen
745	1.0416779386694748	0.022096464973846205	Maslov-Sneppen
746	1.0443731459005006	0.022247321383744502	Maslov-Sneppen
747	1.0486349101990367	0.022488471581379295	Maslov-Sneppen
748	1.0481939186463893	0.02254519439140309	Maslov-Sneppen
749	1.049634060870739	0.022184052437005983	Maslov-Sneppen
750	1.048890856768806	0.02261392341227589	Maslov-Sneppen
751	1.0476871424602436	0.021635307888449785	Maslov-Sneppen
752	1.0475409123964348	0.022361938129780184	Maslov-Sneppen
753	1.0441852804966505	0.02298163285132539	Maslov-Sneppen
754	1.0458399791641195	0.02330899288865156	Maslov-Sneppen
755	1.048135221068368	0.022389730622256573	Maslov-Sneppen
756	1.0465262273110105	0.022602835138720315	Maslov-Sneppen
757	1.0522925015475544	0.021777022518537855	Maslov-Sneppen
758	1.0493860599914393	0.02218117082982098	Maslov-Sneppen
759	1.0474032325455542	0.021963763478950415	Maslov-Sneppen
760	1.046149274391791	0.0226058726449159	Maslov-Sneppen
761	1.0420271147637596	0.0231037129652011	Maslov-Sneppen
762	1.045248814226638	0.023163802687199912	Maslov-Sneppen
763	1.044793758110933	0.022692877598622783	Maslov-Sneppen
764	1.0454943822227654	0.022231800395225498	Maslov-Sneppen
765	1.0491095295169068	0.022372063367465778	Maslov-Sneppen
766	1.0505713744466065	0.022478314324260385	Maslov-Sneppen
767	1.0537414098468243	0.022983934464328674	Maslov-Sneppen
768	1.050272103597331	0.023376278801584355	Maslov-Sneppen
769	1.0468249021919334	0.022702219807462586	Maslov-Sneppen
770	1.052155878360415	0.022990372207691786	Maslov-Sneppen
771	1.048254748044442	0.02280621302687785	Maslov-Sneppen
772	1.0522446624669772	0.022274910262650896	Maslov-Sneppen
773	1.0445867540705625	0.022243091874398328	Maslov-Sneppen
774	1.0506908782241118	0.02223493959807211	Maslov-Sneppen
775	1.0487457955833113	0.022328915351425026	Maslov-Sneppen
776	1.0448797298519907	0.02276671939848667	Maslov-Sneppen
777	1.04616959944076	0.02231421376456334	Maslov-Sneppen
778	1.0457295293543625	0.02292703173383531	Maslov-Sneppen
779	1.0464628873167534	0.02277497424871095	Maslov-Sneppen
780	1.0431727173702274	0.022947297939058656	Maslov-Sneppen
781	1.04384068088395	0.022159537655878782	Maslov-Sneppen
782	1.0472050527661678	0.02289965673904767	Maslov-Sneppen
783	1.0472208500922897	0.02291848185878582	Maslov-Sneppen
784	1.053507467438556	0.021934045514632964	Maslov-Sneppen
785	1.0432329745392215	0.022474698731787947	Maslov-Sneppen
786	1.0486045262035097	0.022630732177860907	Maslov-Sneppen
787	1.0498996803070855	0.023275874683639314	Maslov-Sneppen
788	1.04729986831343	0.022687230247236238	Maslov-Sneppen
789	1.0458680114769956	0.02342713622214765	Maslov-Sneppen
790	1.0486825818012848	0.021959331094257892	Maslov-Sneppen
791	1.0502655609849114	0.023016009576217362	Maslov-Sneppen
792	1.0436912101613194	0.022448094536036328	Maslov-Sneppen
793	1.045926374095667	0.022553787878105903	Maslov-Sneppen
794	1.0443660785137112	0.02247218176673268	Maslov-Sneppen
795	1.05293313870058	0.022457238932667198	Maslov-Sneppen
796	1.0484825951587506	0.02163450607342123	Maslov-Sneppen
797	1.0464407133452156	0.02152194183135891	Maslov-Sneppen
798	1.0499582846351896	0.02216254656085484	Maslov-Sneppen
799	1.0489007009980187	0.022291205077908795	Maslov-Sneppen
800	1.0539602693724122	0.021960388665632512	Maslov-Sneppen
801	1.0442943076097357	0.02201308235885787	Maslov-Sneppen
802	1.0469289336080236	0.0219594812325367	Maslov-Sneppen
803	1.0470007262170207	0.022806604798625663	Maslov-Sneppen
804	1.0459963194889859	0.022406741252352345	Maslov-Sneppen
805	1.0484462166132729	0.023308566811508037	Maslov-Sneppen
806	1.0442204044412884	0.022175908511373937	Maslov-Sneppen
807	1.0470292923821094	0.02209557421697789	Maslov-Sneppen
808	1.0456365013362958	0.02243189213541865	Maslov-Sneppen
809	1.0433357749529775	0.02247892625651228	Maslov-Sneppen
810	1.0405341148669045	0.02256159289763189	Maslov-Sneppen
811	1.0450050038768037	0.02271234582012318	Maslov-Sneppen
812	1.0435885758840417	0.023095244723989685	Maslov-Sneppen
813	1.0478646161508096	0.02232763705713273	Maslov-Sneppen
814	1.0440747682819416	0.02231048152285597	Maslov-Sneppen
815	1.047860536734085	0.023134614043840984	Maslov-Sneppen
816	1.045464428712841	0.023097357760031266	Maslov-Sneppen
817	1.056000134044257	0.022743833161645393	Maslov-Sneppen
818	1.0473366592806204	0.02257092174287377	Maslov-Sneppen
819	1.0414669674316241	0.022083376058839633	Maslov-Sneppen
820	1.0543071906076054	0.023021331205867704	Maslov-Sneppen
821	1.049501085814316	0.02282240141226854	Maslov-Sneppen
822	1.0445928438391356	0.023403416329426392	Maslov-Sneppen
823	1.0519742645928647	0.02281291018537381	Maslov-Sneppen
824	1.0448907753058074	0.0220826867726075	Maslov-Sneppen
825	1.0487551101359363	0.023434142597958015	Maslov-Sneppen
826	1.0476882235479477	0.022176159789032077	Maslov-Sneppen
827	1.0500546760337235	0.02241403219238504	Maslov-Sneppen
828	1.0490885086588648	0.022150772458777324	Maslov-Sneppen
829	1.0488406691249694	0.0224135776948311	Maslov-Sneppen
830	1.046697751490538	0.022118584573784583	Maslov-Sneppen
831	1.0516050258565641	0.02290129581652743	Maslov-Sneppen
832	1.0521748213430024	0.02251492097046476	Maslov-Sneppen
833	1.0472907047067843	0.022111632072723753	Maslov-Sneppen
834	1.0444949461524868	0.022517729529832935	Maslov-Sneppen
835	1.0447634716301326	0.02200636808052484	Maslov-Sneppen
836	1.0489303747464709	0.022888036570383824	Maslov-Sneppen
837	1.0474929859106772	0.02393392031136683	Maslov-Sneppen
838	1.050747862219429	0.022629646675544218	Maslov-Sneppen
839	1.0388180453003244	0.02249953854566494	Maslov-Sneppen
840	1.0454194577645564	0.022427205413327947	Maslov-Sneppen
841	1.0433363106560205	0.022735562156458968	Maslov-Sneppen
842	1.046576936925688	0.022439708442229474	Maslov-Sneppen
843	1.0483035365613596	0.02237547341923696	Maslov-Sneppen
844	1.0476343026797559	0.02227830011370928	Maslov-Sneppen
845	1.0525621849404454	0.02251897455244719	Maslov-Sneppen
846	1.0421850440659295	0.02251628030305548	Maslov-Sneppen
847	1.0501940594218255	0.021383494002762005	Maslov-Sneppen
848	1.0499967003410602	0.022999040459256555	Maslov-Sneppen
849	1.0500013815642897	0.02262484983709475	Maslov-Sneppen
850	1.0520942709237073	0.0231035902859943	Maslov-Sneppen
851	1.0441812552228806	0.02209811349841241	Maslov-Sneppen
852	1.0439686902909728	0.023288767061128157	Maslov-Sneppen
853	1.0421234319124708	0.02326663192385792	Maslov-Sneppen
854	1.0445212113406634	0.022544900147191026	Maslov-Sneppen
855	1.0449988348487569	0.023326680505261974	Maslov-Sneppen
856	1.0477646566351946	0.022122391924857886	Maslov-Sneppen
857	1.0460706212254183	0.023093152916524237	Maslov-Sneppen
858	1.0499361363642183	0.022258867892006276	Maslov-Sneppen
859	1.048294904659303	0.022680366094452023	Maslov-Sneppen
860	1.0493500525812534	0.022253525747580064	Maslov-Sneppen
861	1.0439619098153434	0.022504244963876752	Maslov-Sneppen
862	1.0447876369461573	0.02279495561333502	Maslov-Sneppen
863	1.0476805983061923	0.022759241222213306	Maslov-Sneppen
864	1.0530736444764748	0.022620310434717156	Maslov-Sneppen
865	1.0447898109683735	0.022780715589686702	Maslov-Sneppen
866	1.0422067890578524	0.022086087276183	Maslov-Sneppen
867	1.049359170576745	0.022490469970647808	Maslov-Sneppen
868	1.0462902789797506	0.02298279043609317	Maslov-Sneppen
869	1.0489531333440067	0.02255295433140276	Maslov-Sneppen
870	1.045935698159931	0.02287221227174431	Maslov-Sneppen
871	1.0469728593206802	0.022940214534580273	Maslov-Sneppen
872	1.0507967694277216	0.02199869183349179	Maslov-Sneppen
873	1.0448255397758743	0.02264546256896482	Maslov-Sneppen
874	1.0465536179756914	0.022769683745318056	Maslov-Sneppen
875	1.0489031059790983	0.021937445627544655	Maslov-Sneppen
876	1.0424905323551248	0.022832113759686	Maslov-Sneppen
877	1.0454159138989183	0.022645933511181885	Maslov-Sneppen
878	1.046404911776202	0.022073740326479897	Maslov-Sneppen
879	1.0484255241086045	0.022662981537508783	Maslov-Sneppen
880	1.0504159290169817	0.02230121616290335	Maslov-Sneppen
881	1.0423089638383713	0.023595589181484907	Maslov-Sneppen
882	1.0484921272086887	0.023226006709999938	Maslov-Sneppen
883	1.0502531425064026	0.02258415763211444	Maslov-Sneppen
884	1.0508548134581177	0.022666854388563477	Maslov-Sneppen
885	1.0430223872076019	0.02261984779312229	Maslov-Sneppen
886	1.0464314588189096	0.021892379478958043	Maslov-Sneppen
887	1.053203604564734	0.022067580841349098	Maslov-Sneppen
888	1.0433731718164376	0.022804279345260827	Maslov-Sneppen
889	1.0476225289096157	0.022524063487484564	Maslov-Sneppen
890	1.0404749974513607	0.02210641083075418	Maslov-Sneppen
891	1.052373223385929	0.022241556157147443	Maslov-Sneppen
892	1.0503673746858238	0.022959273575383188	Maslov-Sneppen
893	1.0448800152996693	0.02257932542805352	Maslov-Sneppen
894	1.044978010386906	0.022953083193421833	Maslov-Sneppen
895	1.0502356282976477	0.02337616146013481	Maslov-Sneppen
896	1.0502879493636266	0.0223137286900572	Maslov-Sneppen
897	1.047616509019459	0.022439787209050478	Maslov-Sneppen
898	1.0492981874712035	0.02215261512985741	Maslov-Sneppen
899	1.04958173676109	0.023404614157161472	Maslov-Sneppen
900	1.0540714817149854	0.02302157105512235	Maslov-Sneppen
901	1.0506592011058689	0.022410003541993108	Maslov-Sneppen
902	1.0509269748631727	0.022021826213614464	Maslov-Sneppen
903	1.0467324762602503	0.023289635220938073	Maslov-Sneppen
904	1.05165938619941	0.023024004609255605	Maslov-Sneppen
905	1.0455363803360547	0.023376165674805365	Maslov-Sneppen
906	1.0558676847219168	0.023350414257585266	Maslov-Sneppen
907	1.049708758418933	0.023135806408970935	Maslov-Sneppen
908	1.0468081556970952	0.021956798737499263	Maslov-Sneppen
909	1.0477251505413265	0.023540875318260334	Maslov-Sneppen
910	1.0518858982756427	0.022072823983753827	Maslov-Sneppen
911	1.0564736191494264	0.022856358004372752	Maslov-Sneppen
912	1.054670794450224	0.023286232329272377	Maslov-Sneppen
913	1.0513155920678359	0.02246616260674253	Maslov-Sneppen
914	1.0478379715899104	0.023291142370715768	Maslov-Sneppen
915	1.044624943187976	0.022040952817406905	Maslov-Sneppen
916	1.0491558590355392	0.023149428323083497	Maslov-Sneppen
917	1.0518395257905568	0.022027706130076954	Maslov-Sneppen
918	1.0494267397488597	0.02329522083491905	Maslov-Sneppen
919	1.0463463006762805	0.02211756082543058	Maslov-Sneppen
920	1.0527394224659485	0.02299041778650329	Maslov-Sneppen
921	1.0498106568245622	0.022011808575144044	Maslov-Sneppen
922	1.0485467785929852	0.02254503492365645	Maslov-Sneppen
923	1.0484487954900736	0.022044743925413765	Maslov-Sneppen
924	1.0441131849177228	0.02254031002828863	Maslov-Sneppen
925	1.044917169899374	0.023079537980868103	Maslov-Sneppen
926	1.0533866737562552	0.02264145341470603	Maslov-Sneppen
927	1.050242078774655	0.022713041155090076	Maslov-Sneppen
928	1.047773678415101	0.02248881626705158	Maslov-Sneppen
929	1.0460158713159227	0.02308904428592415	Maslov-Sneppen
930	1.0401578123943884	0.022224770165897058	Maslov-Sneppen
931	1.0528674071081041	0.02308401169172501	Maslov-Sneppen
932	1.0560262313110722	0.022197735770367908	Maslov-Sneppen
933	1.044182473508839	0.02270212411462808	Maslov-Sneppen
934	1.0454497323819714	0.022359748880975854	Maslov-Sneppen
935	1.045662170999433	0.022363858424644088	Maslov-Sneppen
936	1.0504321574141233	0.0230170722810252	Maslov-Sneppen
937	1.046711717260231	0.02308344028147077	Maslov-Sneppen
938	1.0493550525318596	0.022615908134227317	Maslov-Sneppen
939	1.0488080174573107	0.022759753298928695	Maslov-Sneppen
940	1.0483410588615398	0.022833618774468566	Maslov-Sneppen
941	1.0479795815292463	0.022639259903506733	Maslov-Sneppen
942	1.043893466701431	0.0222138587481423	Maslov-Sneppen
943	1.0440343757387986	0.022840249992487332	Maslov-Sneppen
944	1.0499107645295565	0.022868215332180114	Maslov-Sneppen
945	1.053380471096404	0.022314485650016827	Maslov-Sneppen
946	1.0454367022537037	0.022140381865263795	Maslov-Sneppen
947	1.0475565520643186	0.021859687717262384	Maslov-Sneppen
948	1.0526994253361814	0.022667104468190792	Maslov-Sneppen
949	1.0485264706971782	0.02253748272597164	Maslov-Sneppen
950	1.0459188493809077	0.022503354473446716	Maslov-Sneppen
951	1.0484836870328527	0.022919829863226954	Maslov-Sneppen
952	1.0419685312712745	0.022255552308722636	Maslov-Sneppen
953	1.0441943151632649	0.02246989507502757	Maslov-Sneppen
954	1.0473129977832285	0.022750392255012644	Maslov-Sneppen
955	1.0509495827789004	0.022036675305725676	Maslov-Sneppen
956	1.0468404718883488	0.022882529764141655	Maslov-Sneppen
957	1.051603012261897	0.02224544866209068	Maslov-Sneppen
958	1.053589851655021	0.022272738721961574	Maslov-Sneppen
959	1.0430904330357536	0.02284269331649938	Maslov-Sneppen
960	1.0467350100452368	0.02243736993760459	Maslov-Sneppen
961	1.0444352284841827	0.022717997796098333	Maslov-Sneppen
962	1.0464028218373742	0.022494457640811164	Maslov-Sneppen
963	1.047328463719769	0.021910744843256783	Maslov-Sneppen
964	1.0466500796628326	0.02236402612290627	Maslov-Sneppen
965	1.0460367604459908	0.02219688934422554	Maslov-Sneppen
966	1.0492337785218986	0.02233568612908737	Maslov-Sneppen
967	1.0429597211786017	0.022191759076913144	Maslov-Sneppen
968	1.0503161104021257	0.02284510246975161	Maslov-Sneppen
969	1.0491520171041206	0.022120171302136848	Maslov-Sneppen
970	1.0447250057602644	0.022528778091323868	Maslov-Sneppen
971	1.0438231339320798	0.022519291262367673	Maslov-Sneppen
972	1.0446891283501414	0.021692072025555138	Maslov-Sneppen
973	1.0492416701859577	0.022027971590068578	Maslov-Sneppen
974	1.0457859804840621	0.022483221937095666	Maslov-Sneppen
975	1.0479182387081647	0.022655576967150714	Maslov-Sneppen
976	1.0597607848191057	0.02245953034982219	Maslov-Sneppen
977	1.0488870802861527	0.022454945389216562	Maslov-Sneppen
978	1.0500687053724296	0.02251766056468307	Maslov-Sneppen
979	1.0511183188792315	0.022815064073074574	Maslov-Sneppen
980	1.0460038526094522	0.022634461082414924	Maslov-Sneppen
981	1.049161942032119	0.022935536593945448	Maslov-Sneppen
982	1.053966250298233	0.02241902956956511	Maslov-Sneppen
983	1.0418156330433663	0.022553878768164493	Maslov-Sneppen
984	1.0506930652507087	0.022460418049192438	Maslov-Sneppen
985	1.0506439903434144	0.022117948659714424	Maslov-Sneppen
986	1.0520870726903686	0.02206879316909693	Maslov-Sneppen
987	1.0404967917532513	0.02217036453959537	Maslov-Sneppen
988	1.0483295837376239	0.02261639995816778	Maslov-Sneppen
989	1.0518003292318967	0.022375004354795648	Maslov-Sneppen
990	1.049236183357324	0.022433817725285493	Maslov-Sneppen
991	1.0438273901757609	0.022338259407201518	Maslov-Sneppen
992	1.043094107864754	0.022404131140890734	Maslov-Sneppen
993	1.042736081153962	0.023134045095670887	Maslov-Sneppen
994	1.0525383909057138	0.022904293798883778	Maslov-Sneppen
995	1.0434194636465082	0.022996459050529577	Maslov-Sneppen
996	1.045679179616254	0.02247872095630597	Maslov-Sneppen
997	1.0526779089573561	0.02303595111713108	Maslov-Sneppen
998	1.043135356996072	0.022641141530132382	Maslov-Sneppen
999	1.0523865751663823	0.02221639136336674	Maslov-Sneppen
1000	1.0494522577570486	0.022175954927874872	Maslov-Sneppen
1001	1.0494626478871945	0.021789283874760697	Maslov-Sneppen
1002	1.0496396081048103	0.022464617872626852	Maslov-Sneppen
1003	1.0480992115061243	0.022597214078524955	Maslov-Sneppen
1004	1.0400560616680783	0.022486819375622268	Maslov-Sneppen
1005	1.0451296250676327	0.022609404668897905	Maslov-Sneppen
1006	1.04861198201877	0.0224735934377691	Maslov-Sneppen
1007	1.0423118319550357	0.02235435052157657	Maslov-Sneppen
1008	1.046940529419962	0.021861111599901232	Maslov-Sneppen
1009	1.0449119296720573	0.022598061852538997	Maslov-Sneppen
1010	1.049481206218714	0.022692244919240646	Maslov-Sneppen
1011	1.0519334939016287	0.022351765463400834	Maslov-Sneppen
1012	1.0530476362815646	0.02197472421492594	Maslov-Sneppen
1013	1.0432490729163502	0.023123911750455663	Maslov-Sneppen
1014	1.0427823180556015	0.022120029477683597	Maslov-Sneppen
1015	1.048890625505614	0.02325434604412824	Maslov-Sneppen
1016	1.0479093822271948	0.02303808921451	Maslov-Sneppen
1017	1.0516070347420334	0.022067610478845152	Maslov-Sneppen
1018	1.0451421392352673	0.022720010349428988	Maslov-Sneppen
1019	1.0420184832658086	0.02210884612771529	Maslov-Sneppen
1020	1.0466806150510222	0.022513879516914574	Maslov-Sneppen
1021	1.0491910647870752	0.023171844700528365	Maslov-Sneppen
1022	1.0494724617574291	0.02286153169556824	Maslov-Sneppen
1023	1.0524995096687584	0.022395079750932193	Maslov-Sneppen
1024	1.0481450198312936	0.022295359857302625	Maslov-Sneppen
1025	1.0422646345118913	0.022795959428683222	Maslov-Sneppen
1026	1.0449426855893098	0.02230710723088282	Maslov-Sneppen
1027	1.044530017359832	0.022081583081010513	Maslov-Sneppen
1028	1.0425328518265835	0.022031279821007468	Maslov-Sneppen
1029	1.050916689146436	0.023635588948372033	Maslov-Sneppen
1030	1.039223967610217	0.022765591714176057	Maslov-Sneppen
1031	1.0494296169258563	0.022613125989503855	Maslov-Sneppen
1032	1.0478613126118477	0.02305252501618373	Maslov-Sneppen
1033	1.0437157427651735	0.022570980958284616	Maslov-Sneppen
1034	1.0505749843463346	0.022829230321125885	Maslov-Sneppen
1035	1.0472660689338806	0.023108663076019057	Maslov-Sneppen
1036	1.0456146425880373	0.022949003248308703	Maslov-Sneppen
1037	1.0403611711170393	0.02276274916155974	Maslov-Sneppen
1038	1.0511221260866859	0.022662666188882387	Maslov-Sneppen
1039	1.05232769391348	0.022303878066992598	Maslov-Sneppen
1040	1.0532166181692364	0.023115161184206395	Maslov-Sneppen
1041	1.0463389191940977	0.02198422991133816	Maslov-Sneppen
1042	1.0464898284203372	0.02268511279593461	Maslov-Sneppen
1043	1.0478877630920058	0.022516762631692153	Maslov-Sneppen
1044	1.0473545125875312	0.023288298889614607	Maslov-Sneppen
1045	1.0477698477406547	0.022725702479799274	Maslov-Sneppen
1046	1.0451630366071882	0.022505870564597564	Maslov-Sneppen
1047	1.050816261193343	0.022881816350458255	Maslov-Sneppen
1048	1.0493143596167913	0.022709246164677094	Maslov-Sneppen
1049	1.0459648940482185	0.022482672886061233	Maslov-Sneppen
1050	1.0512287714809192	0.022541753100117443	Maslov-Sneppen
1051	1.0437253220735712	0.022608437942680797	Maslov-Sneppen
1052	1.0441436207712478	0.022345114013434465	Maslov-Sneppen
1053	1.0440131760431686	0.022122957924743485	Maslov-Sneppen
1054	1.0420779423353346	0.022464756899168083	Maslov-Sneppen
1055	1.0492617809656288	0.02255112399593191	Maslov-Sneppen
1056	1.0416949637142554	0.02210455685033698	Maslov-Sneppen
1057	1.0482572637648042	0.022616895995100448	Maslov-Sneppen
1058	1.0446988324722377	0.022026893203813378	Maslov-Sneppen
1059	1.0492667084240512	0.0227477682972032	Maslov-Sneppen
1060	1.053065831072743	0.022069731687218534	Maslov-Sneppen
1061	1.0403842658353744	0.022164556645899516	Maslov-Sneppen
1062	1.0488222046928652	0.0219476645288791	Maslov-Sneppen
1063	1.0438697699606287	0.02283761086575618	Maslov-Sneppen
1064	1.0474281345803145	0.022769031243163942	Maslov-Sneppen
1065	1.044974648706763	0.02273115801779086	Maslov-Sneppen
1066	1.0469713578056987	0.021527009431137934	Maslov-Sneppen
1067	1.0421768231976396	0.022737293871415806	Maslov-Sneppen
1068	1.0528992564035258	0.022582528178898036	Maslov-Sneppen
1069	1.0506272142710584	0.023908508141513633	Maslov-Sneppen
1070	1.048534689962328	0.023309854162586404	Maslov-Sneppen
1071	1.0464666959613924	0.02251900351887061	Maslov-Sneppen
1072	1.043579835737926	0.021946900326063674	Maslov-Sneppen
1073	1.0522551172574044	0.022086035658414695	Maslov-Sneppen
1074	1.046286574425003	0.022578358600964528	Maslov-Sneppen
1075	1.0422110948182193	0.022717626540903656	Maslov-Sneppen
1076	1.047285365299764	0.022686084136950137	Maslov-Sneppen
1077	1.0487072944743194	0.022645894540221832	Maslov-Sneppen
1078	1.049392927436691	0.02280274809695283	Maslov-Sneppen
1079	1.0545564271842043	0.02225434508978996	Maslov-Sneppen
1080	1.0463261641210844	0.022952099947511292	Maslov-Sneppen
1081	1.0553420811333034	0.021632059326130264	Maslov-Sneppen
1082	1.052254829446408	0.022410934778476534	Maslov-Sneppen
1083	1.0438761575989344	0.023187488684223653	Maslov-Sneppen
1084	1.0448612852154864	0.0225754191667242	Maslov-Sneppen
1085	1.0431949589165774	0.022378845263715787	Maslov-Sneppen
1086	1.0472635763875353	0.02310933108713737	Maslov-Sneppen
1087	1.048315099042506	0.02299326418201749	Maslov-Sneppen
1088	1.0445081266545835	0.02293443968650579	Maslov-Sneppen
1089	1.048098068939584	0.023204130332846545	Maslov-Sneppen
1090	1.048278245641608	0.021999153706046472	Maslov-Sneppen
1091	1.0518090905145951	0.022365136926320348	Maslov-Sneppen
1092	1.0484266648549738	0.022822863985493724	Maslov-Sneppen
1093	1.0460289523696604	0.02258860982917166	Maslov-Sneppen
1094	1.0518538408456106	0.022836843857229405	Maslov-Sneppen
1095	1.0501749611461915	0.022044899129173734	Maslov-Sneppen
1096	1.0442978350249743	0.022109815706735113	Maslov-Sneppen
1097	1.0482149988813578	0.022320733959589854	Maslov-Sneppen
1098	1.0456818728219481	0.022439652065746572	Maslov-Sneppen
1099	1.0476823153107837	0.0229521269515	Maslov-Sneppen
1100	1.0457766967930395	0.023161242329584004	Maslov-Sneppen
1101	1.0475171868863473	0.022562103564669683	Maslov-Sneppen
1102	1.046322181876898	0.022603090985080447	Maslov-Sneppen
1103	1.0490579074036486	0.02289830730189568	Maslov-Sneppen
1104	1.0370253735555255	0.023119838730676613	Maslov-Sneppen
1105	1.0507474147501068	0.022409500959021934	Maslov-Sneppen
1106	1.0502014590750217	0.022448456712355912	Maslov-Sneppen
1107	1.0458392473663631	0.022150732046490665	Maslov-Sneppen
1108	1.0464418123449875	0.022719333463296163	Maslov-Sneppen
1109	1.0459720476827865	0.0235573510526949	Maslov-Sneppen
1110	1.047569267382764	0.02328113012712256	Maslov-Sneppen
1111	1.0505440028719513	0.02245265800737907	Maslov-Sneppen
1112	1.047524335742615	0.02224151358524917	Maslov-Sneppen
1113	1.0510289010200653	0.022758055237567756	Maslov-Sneppen
1114	1.0509511279287753	0.02114344382117541	Maslov-Sneppen
1115	1.0469817550985052	0.02254838631920382	Maslov-Sneppen
1116	1.0511589529577472	0.022326851425426196	Maslov-Sneppen
1117	1.0511940339679255	0.02191405701157565	Maslov-Sneppen
1118	1.0471159793409734	0.0223093772474851	Maslov-Sneppen
1119	1.052414107092769	0.022150362654134045	Maslov-Sneppen
1120	1.0464774019959793	0.02264028170305879	Maslov-Sneppen
1121	1.0437754642182127	0.022957599394678885	Maslov-Sneppen
1122	1.0447597757538547	0.022814667170217722	Maslov-Sneppen
1123	1.0535485906009696	0.022230609771539445	Maslov-Sneppen
1124	1.0460698080405137	0.022881481392687905	Maslov-Sneppen
1125	1.04699592942085	0.021897271033727624	Maslov-Sneppen
1126	1.0488883283042163	0.02215091118059801	Maslov-Sneppen
1127	1.0517641873443304	0.0228732685679456	Maslov-Sneppen
1128	1.045558096330711	0.023063464313061638	Maslov-Sneppen
1129	1.0481092599244002	0.022904051970976072	Maslov-Sneppen
1130	1.0453433435659791	0.02257049952344388	Maslov-Sneppen
1131	1.0415139828781035	0.023311284212791192	Maslov-Sneppen
1132	1.0474550890917484	0.023329028729875648	Maslov-Sneppen
1133	1.0480655715134861	0.0226508455863795	Maslov-Sneppen
1134	1.0499829545452355	0.021528125030572685	Maslov-Sneppen
1135	1.0466563390001058	0.02223974680678647	Maslov-Sneppen
1136	1.045699731179429	0.022885710025307766	Maslov-Sneppen
1137	1.0505443746810637	0.021960379889317226	Maslov-Sneppen
1138	1.051270457480234	0.02237888004386601	Maslov-Sneppen
1139	1.0516890496226263	0.02346619758111896	Maslov-Sneppen
1140	1.044199240246697	0.022502187814721877	Maslov-Sneppen
1141	1.0489552780005846	0.02269171764698568	Maslov-Sneppen
1142	1.039948438366843	0.02243657574860599	Maslov-Sneppen
1143	1.0441209382950623	0.02205197255006232	Maslov-Sneppen
1144	1.0501451442486593	0.023222142425038093	Maslov-Sneppen
1145	1.0475096508110082	0.02289752166816187	Maslov-Sneppen
1146	1.0494373767320808	0.02249323120331694	Maslov-Sneppen
1147	1.0503485553291023	0.022201857880783785	Maslov-Sneppen
1148	1.0444450843492488	0.022605998847443933	Maslov-Sneppen
1149	1.054931629622939	0.02307583257236375	Maslov-Sneppen
1150	1.0532192051999467	0.02269912066425813	Maslov-Sneppen
1151	1.0449652960805607	0.022935412052994493	Maslov-Sneppen
1152	1.0436926034844634	0.0229465172163883	Maslov-Sneppen
1153	1.0469889186132761	0.022453286176428784	Maslov-Sneppen
1154	1.0492998456952374	0.02269473769445064	Maslov-Sneppen
1155	1.0434257435195136	0.022853802683116473	Maslov-Sneppen
1156	1.045750402462036	0.022669662716387023	Maslov-Sneppen
1157	1.0471427029182045	0.022618763911762083	Maslov-Sneppen
1158	1.0461488694503531	0.02270603185504215	Maslov-Sneppen
1159	1.0438113158768991	0.022839342194471274	Maslov-Sneppen
1160	1.0458255891337243	0.02262508645276009	Maslov-Sneppen
1161	1.0547523619155244	0.023389742583193436	Maslov-Sneppen
1162	1.0474476178191727	0.022947415607828515	Maslov-Sneppen
1163	1.0517431534242767	0.022622464676049468	Maslov-Sneppen
1164	1.0527853367458626	0.022296317753953302	Maslov-Sneppen
1165	1.0373256103831914	0.023189734781348982	Maslov-Sneppen
1166	1.0500025266100506	0.022330159611192377	Maslov-Sneppen
1167	1.052157574230762	0.023537690233356705	Maslov-Sneppen
1168	1.0459430838570254	0.023201956446187152	Maslov-Sneppen
1169	1.045338951971034	0.022385794176474662	Maslov-Sneppen
1170	1.043611762089991	0.023012467528825277	Maslov-Sneppen
1171	1.0471146331531953	0.022565488886893883	Maslov-Sneppen
1172	1.045466601144706	0.022618110790663216	Maslov-Sneppen
1173	1.0487608462591238	0.022493404725726664	Maslov-Sneppen
1174	1.0413245779637892	0.023062276542081806	Maslov-Sneppen
1175	1.0501837849963096	0.022494220936492056	Maslov-Sneppen
1176	1.0446312418972497	0.02283131874725069	Maslov-Sneppen
1177	1.051982624718128	0.02241695738259943	Maslov-Sneppen
1178	1.050640498528407	0.021085984045178217	Maslov-Sneppen
1179	1.0495847150519335	0.02168765023570594	Maslov-Sneppen
1180	1.0397027718475866	0.02230011935613664	Maslov-Sneppen
1181	1.0483407659287527	0.022981368427371376	Maslov-Sneppen
1182	1.04822204125563	0.022867837799310717	Maslov-Sneppen
1183	1.0470051651276882	0.022958064942583158	Maslov-Sneppen
1184	1.0487995762668938	0.022744978260719053	Maslov-Sneppen
1185	1.047863872774304	0.022051044297800155	Maslov-Sneppen
1186	1.0421263751892653	0.022570477496360767	Maslov-Sneppen
1187	1.0494831314317459	0.023230308188668856	Maslov-Sneppen
1188	1.0437871468088622	0.022332558307048077	Maslov-Sneppen
1189	1.0491355224993002	0.02266820348618059	Maslov-Sneppen
1190	1.0474070684064987	0.022250820721620677	Maslov-Sneppen
1191	1.0468260775973453	0.022690688583071023	Maslov-Sneppen
1192	1.0467905021920516	0.022514786781581694	Maslov-Sneppen
1193	1.0474514505784422	0.022387591828404645	Maslov-Sneppen
1194	1.0476801412534094	0.022714868865992496	Maslov-Sneppen
1195	1.0470424509732574	0.02282673760984495	Maslov-Sneppen
1196	1.0531782676188903	0.022695074039224647	Maslov-Sneppen
1197	1.0450878624852062	0.02250637961483681	Maslov-Sneppen
1198	1.0485374307563655	0.02351773033430196	Maslov-Sneppen
1199	1.0463348172801168	0.02207334713116757	Maslov-Sneppen
1200	1.0493251563788706	0.022895062672437495	Maslov-Sneppen
1201	1.0524553039073605	0.021803368141184797	Maslov-Sneppen
1202	1.04854439943717	0.022822170136522837	Maslov-Sneppen
1203	1.0457825390049884	0.02185319174993402	Maslov-Sneppen
1204	1.0491104853487063	0.022104231752026977	Maslov-Sneppen
1205	1.0434749623766804	0.022932417504950574	Maslov-Sneppen
1206	1.047886781952672	0.022281948430423474	Maslov-Sneppen
1207	1.0410693912494102	0.02239531301645697	Maslov-Sneppen
1208	1.0515859041912656	0.02287131918525864	Maslov-Sneppen
1209	1.0471191253670369	0.0221977811567302	Maslov-Sneppen
1210	1.0450543754653794	0.02322100831808989	Maslov-Sneppen
1211	1.0469970805909283	0.02164505411496151	Maslov-Sneppen
1212	1.0454208050194327	0.022826999460277185	Maslov-Sneppen
1213	1.0493761253465095	0.022716605236867318	Maslov-Sneppen
1214	1.0466049839921934	0.022903155017399084	Maslov-Sneppen
1215	1.0468728587471208	0.022323665094780443	Maslov-Sneppen
1216	1.049705775502486	0.022668637525476102	Maslov-Sneppen
1217	1.043619149363641	0.02247471004005973	Maslov-Sneppen
1218	1.0464559399170494	0.022609554015906266	Maslov-Sneppen
1219	1.0498977858566807	0.021998181384697002	Maslov-Sneppen
1220	1.0415441983786462	0.022483622748403872	Maslov-Sneppen
1221	1.0474068862634722	0.022605976778786032	Maslov-Sneppen
1222	1.0418379281886014	0.022234471829078322	Maslov-Sneppen
1223	1.0506828286171648	0.022808923879323036	Maslov-Sneppen
1224	1.044395459994955	0.022862714046708314	Maslov-Sneppen
1225	1.04760517277094	0.022309701431120366	Maslov-Sneppen
1226	1.0488104304441839	0.022774904460785388	Maslov-Sneppen
1227	1.0503782226750933	0.022624915020383343	Maslov-Sneppen
1228	1.050478729942671	0.02160800555318438	Maslov-Sneppen
1229	1.0430042232127725	0.022300822831934096	Maslov-Sneppen
1230	1.0452915475450142	0.02279037140598664	Maslov-Sneppen
1231	1.0510008494609573	0.022485342815078344	Maslov-Sneppen
1232	1.046211105359152	0.021984014687080552	Maslov-Sneppen
1233	1.051726249148365	0.022944790678187454	Maslov-Sneppen
1234	1.0399770476920225	0.0224516779288761	Maslov-Sneppen
1235	1.048413043989858	0.022667807823654913	Maslov-Sneppen
1236	1.0469256128951652	0.023130480154568697	Maslov-Sneppen
1237	1.049940478377097	0.02275894734249391	Maslov-Sneppen
1238	1.0531397744596798	0.021525545984196332	Maslov-Sneppen
1239	1.0487079124213612	0.021905340983517707	Maslov-Sneppen
1240	1.051755163874983	0.0228273805456772	Maslov-Sneppen
1241	1.0485336025352447	0.022395988218384382	Maslov-Sneppen
1242	1.0468818958688213	0.022789149435003188	Maslov-Sneppen
1243	1.0440214491852928	0.022404683361657858	Maslov-Sneppen
1244	1.0543085181117435	0.022435464292245452	Maslov-Sneppen
1245	1.0478605405845185	0.023060657981384427	Maslov-Sneppen
1246	1.043508213469604	0.02209932266026874	Maslov-Sneppen
1247	1.0505542184917191	0.023290922093709136	Maslov-Sneppen
1248	1.0449321167050347	0.022576378236863082	Maslov-Sneppen
1249	1.049549881794367	0.022310932680652082	Maslov-Sneppen
1250	1.0493127011592114	0.02281356157873338	Maslov-Sneppen
1251	1.04871892683063	0.022039443275537328	Maslov-Sneppen
1252	1.0488535797507264	0.02262729156548384	Maslov-Sneppen
1253	1.0450240246530007	0.02180796881013699	Maslov-Sneppen
1254	1.0434816215575229	0.022666149329091622	Maslov-Sneppen
1255	1.0463567584045945	0.023002261049137954	Maslov-Sneppen
1256	1.04780995608257	0.02300226830219831	Maslov-Sneppen
1257	1.0484986814932702	0.022789541166019712	Maslov-Sneppen
1258	1.0476237905652133	0.02235624633189989	Maslov-Sneppen
1259	1.0452342135474721	0.023193651694521283	Maslov-Sneppen
1260	1.0469756153876815	0.022632647011055208	Maslov-Sneppen
1261	1.0467212545597269	0.02294829789707466	Maslov-Sneppen
1262	1.0471194134039783	0.021833976427952543	Maslov-Sneppen
1263	1.0519270863731625	0.022765749399629626	Maslov-Sneppen
1264	1.048161640053031	0.02273543515282141	Maslov-Sneppen
1265	1.0480339713843847	0.022663879298734688	Maslov-Sneppen
1266	1.048750655425528	0.023367865695752794	Maslov-Sneppen
1267	1.05051290334057	0.02254582024520203	Maslov-Sneppen
1268	1.0467636852055813	0.0223507206454305	Maslov-Sneppen
1269	1.0485551608696055	0.02237267917108337	Maslov-Sneppen
1270	1.0444315963942667	0.02250352562466765	Maslov-Sneppen
1271	1.0447443959498972	0.022818841118564775	Maslov-Sneppen
1272	1.0477540327203727	0.022342344519891633	Maslov-Sneppen
1273	1.0464546313445047	0.022571576204311616	Maslov-Sneppen
1274	1.0483916579696513	0.02263562599423587	Maslov-Sneppen
1275	1.0449414044871845	0.023102347084606522	Maslov-Sneppen
1276	1.0483339386051882	0.02241759669196268	Maslov-Sneppen
1277	1.0481507278988602	0.022788067869901542	Maslov-Sneppen
1278	1.0413783087847306	0.022446997960603347	Maslov-Sneppen
1279	1.0485922446962084	0.022067798387150953	Maslov-Sneppen
1280	1.051945198588001	0.023219495972261327	Maslov-Sneppen
1281	1.0451983149312631	0.022528128826946672	Maslov-Sneppen
1282	1.0452227857571756	0.022023304472944857	Maslov-Sneppen
1283	1.0411038360325158	0.022637841002897917	Maslov-Sneppen
1284	1.0460581998627285	0.02258343135581978	Maslov-Sneppen
1285	1.0446275624911565	0.022863577222178782	Maslov-Sneppen
1286	1.045458612256193	0.023148402989012412	Maslov-Sneppen
1287	1.0516405225373275	0.022591107295777846	Maslov-Sneppen
1288	1.045840844779584	0.022777386452178704	Maslov-Sneppen
1289	1.048738868098248	0.022244600120195752	Maslov-Sneppen
1290	1.0478415695859287	0.023507344289517344	Maslov-Sneppen
1291	1.051803262854398	0.02284728820741525	Maslov-Sneppen
1292	1.0497919197443915	0.02195060320418889	Maslov-Sneppen
1293	1.0540105492841507	0.022095573759033985	Maslov-Sneppen
1294	1.051988330493388	0.022912052346588715	Maslov-Sneppen
1295	1.0412060827724499	0.022400105680031323	Maslov-Sneppen
1296	1.0466848532493491	0.022871158060153066	Maslov-Sneppen
1297	1.0497007582962194	0.022407861813156744	Maslov-Sneppen
1298	1.048864109141387	0.023097647421486345	Maslov-Sneppen
1299	1.0507123220720334	0.022284293849019948	Maslov-Sneppen
1300	1.048874176524842	0.022202885839752745	Maslov-Sneppen
1301	1.0468448005799595	0.022424736550374687	Maslov-Sneppen
1302	1.0430506366745764	0.022421171915589472	Maslov-Sneppen
1303	1.0441579813056268	0.023025965504407293	Maslov-Sneppen
1304	1.0499012364872646	0.02252972123318721	Maslov-Sneppen
1305	1.0476584581378339	0.022910158719937686	Maslov-Sneppen
1306	1.0496691879865045	0.021964979811025707	Maslov-Sneppen
1307	1.0490695387922488	0.023391354250217763	Maslov-Sneppen
1308	1.048738607903641	0.02204199951815866	Maslov-Sneppen
1309	1.0498282086514248	0.02265044830639587	Maslov-Sneppen
1310	1.0496302572963097	0.022786501336557317	Maslov-Sneppen
1311	1.048485479430256	0.022135744938098667	Maslov-Sneppen
1312	1.0493314225909465	0.022147085811326316	Maslov-Sneppen
1313	1.0443751355657072	0.02249474174760274	Maslov-Sneppen
1314	1.049358494286456	0.0221199185362864	Maslov-Sneppen
1315	1.051553928292533	0.022844960076611284	Maslov-Sneppen
1316	1.0499033210210833	0.022966593156913077	Maslov-Sneppen
1317	1.0483031884379959	0.022850767952650217	Maslov-Sneppen
1318	1.049833573070277	0.0231890170020274	Maslov-Sneppen
1319	1.0500574751993736	0.0223931297603483	Maslov-Sneppen
1320	1.0449497165393133	0.023218340597493364	Maslov-Sneppen
1321	1.0502489078234551	0.023186590074787575	Maslov-Sneppen
1322	1.0514591546844556	0.02240290100791097	Maslov-Sneppen
1323	1.0463988017529278	0.02253729601483931	Maslov-Sneppen
1324	1.0448346444336596	0.022106164464426196	Maslov-Sneppen
1325	1.0475124164238592	0.022577792646608003	Maslov-Sneppen
1326	1.0447070512190755	0.02224844446973292	Maslov-Sneppen
1327	1.0471950248741513	0.023305377833699396	Maslov-Sneppen
1328	1.0421338990131441	0.02225618709006058	Maslov-Sneppen
1329	1.0456217077908445	0.02328049661668611	Maslov-Sneppen
1330	1.0480195181537106	0.022489439128392155	Maslov-Sneppen
1331	1.0453232696387675	0.021934409534145195	Maslov-Sneppen
1332	1.0477871461754513	0.02237994119889829	Maslov-Sneppen
1333	1.0485921125819093	0.021992060852650094	Maslov-Sneppen
1334	1.0463726288978281	0.022346817768010792	Maslov-Sneppen
1335	1.0490729207350011	0.022518789211301307	Maslov-Sneppen
1336	1.03807509430885	0.02168083714304972	Maslov-Sneppen
1337	1.0514952753764628	0.02265429546082861	Maslov-Sneppen
1338	1.0467134831182385	0.02235104785879533	Maslov-Sneppen
1339	1.049059778215194	0.022559716668277812	Maslov-Sneppen
1340	1.0480471655556152	0.022771753138410084	Maslov-Sneppen
1341	1.049842742686027	0.022441893911222806	Maslov-Sneppen
1342	1.0470573927783062	0.02268727882458617	Maslov-Sneppen
1343	1.0486264048470546	0.022574254774355377	Maslov-Sneppen
1344	1.0518136650256285	0.022496421645582965	Maslov-Sneppen
1345	1.0485753253495262	0.022194915794543975	Maslov-Sneppen
1346	1.0493033689912528	0.022228487778248943	Maslov-Sneppen
1347	1.0425299370169692	0.0220346907414895	Maslov-Sneppen
1348	1.0443447159984653	0.022222735050346443	Maslov-Sneppen
1349	1.0486229030153158	0.024190360396621795	Maslov-Sneppen
1350	1.0496672767792048	0.022761680220286948	Maslov-Sneppen
1351	1.0479027780953902	0.02247044743634652	Maslov-Sneppen
1352	1.0465273926069003	0.02278611832900765	Maslov-Sneppen
1353	1.0447546608913025	0.022971169477892732	Maslov-Sneppen
1354	1.046635473552104	0.022857909910188635	Maslov-Sneppen
1355	1.0466611744375245	0.022707325187654046	Maslov-Sneppen
1356	1.0513052593209469	0.022780019433673537	Maslov-Sneppen
1357	1.0481285300656922	0.022438935590809655	Maslov-Sneppen
1358	1.0438758675305797	0.022400067287122658	Maslov-Sneppen
1359	1.0482016899183626	0.023375338307261417	Maslov-Sneppen
1360	1.045523936498564	0.022778361032578087	Maslov-Sneppen
1361	1.0491113918358077	0.022605491557603895	Maslov-Sneppen
1362	1.0500243224717578	0.023405481594831263	Maslov-Sneppen
1363	1.039633632369975	0.022103283098914253	Maslov-Sneppen
1364	1.0498872524181697	0.022874513336097496	Maslov-Sneppen
1365	1.0560505673575504	0.022129068894918107	Maslov-Sneppen
1366	1.0527394579754208	0.02237224856919478	Maslov-Sneppen
1367	1.0455911506175475	0.02285075934987177	Maslov-Sneppen
1368	1.0475040485673508	0.02276633949368546	Maslov-Sneppen
1369	1.048944251298383	0.02294938415534606	Maslov-Sneppen
1370	1.051675015439707	0.022521958595324115	Maslov-Sneppen
1371	1.0513986627025873	0.022485346506417557	Maslov-Sneppen
1372	1.042308263482931	0.022970561810688718	Maslov-Sneppen
1373	1.0537436731066945	0.023114677214887615	Maslov-Sneppen
1374	1.048633761631018	0.022922060639094965	Maslov-Sneppen
1375	1.0448506286559562	0.021870033365188633	Maslov-Sneppen
1376	1.0427580407762347	0.02381015336802805	Maslov-Sneppen
1377	1.045541917721177	0.022857916303664044	Maslov-Sneppen
1378	1.0547813962381483	0.02245601075874317	Maslov-Sneppen
1379	1.051821251123165	0.02219596285926576	Maslov-Sneppen
1380	1.047832883730836	0.022029081175553397	Maslov-Sneppen
1381	1.048293700423519	0.022593205528073455	Maslov-Sneppen
1382	1.0439673898757658	0.022456215718203686	Maslov-Sneppen
1383	1.0495708534986607	0.022843878795972942	Maslov-Sneppen
1384	1.0456958535901313	0.02192070093012069	Maslov-Sneppen
1385	1.0441082346182677	0.02243200110114098	Maslov-Sneppen
1386	1.0485370566258847	0.02338482801973249	Maslov-Sneppen
1387	1.0402088303603703	0.02317886052617843	Maslov-Sneppen
1388	1.0471925693726978	0.02275167024641668	Maslov-Sneppen
1389	1.0471263633939698	0.022725499845326978	Maslov-Sneppen
1390	1.0483986636913885	0.022498605338438456	Maslov-Sneppen
1391	1.0490744344792464	0.02333184396720215	Maslov-Sneppen
1392	1.0494434340855483	0.02292799380502564	Maslov-Sneppen
1393	1.049364171587552	0.02192570661106656	Maslov-Sneppen
1394	1.0498661363659678	0.0228185186397162	Maslov-Sneppen
1395	1.049911215197804	0.02238665519136565	Maslov-Sneppen
1396	1.0424996665892212	0.022097954861318162	Maslov-Sneppen
1397	1.0477303005111471	0.022982383985660024	Maslov-Sneppen
1398	1.0458513374015013	0.023103853143423697	Maslov-Sneppen
1399	1.0455714347165412	0.022363673913843484	Maslov-Sneppen
1400	1.0516137792095717	0.023308029802139165	Maslov-Sneppen
1401	1.0467494005336988	0.023016350477851263	Maslov-Sneppen
1402	1.0473417467455068	0.02313330471719772	Maslov-Sneppen
1403	1.0469157351203802	0.022257974783727777	Maslov-Sneppen
1404	1.0526126899264607	0.02275535747777484	Maslov-Sneppen
1405	1.048433840444314	0.02235906011980954	Maslov-Sneppen
1406	1.0546056378128505	0.021929686204702512	Maslov-Sneppen
1407	1.0447626525794995	0.02258690795826377	Maslov-Sneppen
1408	1.039946525733391	0.022670388017820307	Maslov-Sneppen
1409	1.045123888478833	0.022504396511119792	Maslov-Sneppen
1410	1.0522362301773056	0.02311443106847638	Maslov-Sneppen
1411	1.043822190501153	0.022055275604131435	Maslov-Sneppen
1412	1.0505190117892744	0.022139433586893898	Maslov-Sneppen
1413	1.0449926297928682	0.02230055797115873	Maslov-Sneppen
1414	1.0483215464816704	0.022615968330679248	Maslov-Sneppen
1415	1.0479949420483472	0.02237617603535854	Maslov-Sneppen
1416	1.0476144104849963	0.023109679751411392	Maslov-Sneppen
1417	1.0487523847603457	0.022482840184764853	Maslov-Sneppen
1418	1.047603160552391	0.02253952613421129	Maslov-Sneppen
1419	1.0486957662958887	0.0225318559623798	Maslov-Sneppen
1420	1.0482876777034633	0.022098140396027824	Maslov-Sneppen
1421	1.0491907033017764	0.02223479677952646	Maslov-Sneppen
1422	1.05186327180559	0.022665083677245988	Maslov-Sneppen
1423	1.0438039141655246	0.022123587660922234	Maslov-Sneppen
1424	1.0494013243799032	0.022757292476891493	Maslov-Sneppen
1425	1.044112329623915	0.022758639125155238	Maslov-Sneppen
1426	1.0460199058076523	0.022943351014836327	Maslov-Sneppen
1427	1.0448650800791823	0.022379054734414938	Maslov-Sneppen
1428	1.0442356994573316	0.022873721706820848	Maslov-Sneppen
1429	1.0458671330664766	0.021802501260401824	Maslov-Sneppen
1430	1.0515440062846348	0.022841242558108044	Maslov-Sneppen
1431	1.0460201511968936	0.02194163269802444	Maslov-Sneppen
1432	1.0480567898806443	0.022835930691214097	Maslov-Sneppen
1433	1.0472922325774527	0.022288331688068784	Maslov-Sneppen
1434	1.0451974845434298	0.022085921765961736	Maslov-Sneppen
1435	1.0456222289101629	0.023230897134202233	Maslov-Sneppen
1436	1.0458197408634693	0.022920996072430682	Maslov-Sneppen
1437	1.0488671313022344	0.02266010192477431	Maslov-Sneppen
1438	1.0411725754176366	0.02338507057841512	Maslov-Sneppen
1439	1.0475791246520727	0.02213466537895179	Maslov-Sneppen
1440	1.0510218773021833	0.02224602174161585	Maslov-Sneppen
1441	1.0482964102542827	0.023125483938029524	Maslov-Sneppen
1442	1.0513404240824495	0.021983722342262712	Maslov-Sneppen
1443	1.050591314153583	0.02248615717600366	Maslov-Sneppen
1444	1.0402160581438258	0.022451153023135478	Maslov-Sneppen
1445	1.0527307989766	0.02168695505796854	Maslov-Sneppen
1446	1.0460503714794676	0.022074715686581575	Maslov-Sneppen
1447	1.0387299700718626	0.02176882784868092	Maslov-Sneppen
1448	1.0471771108746002	0.02285294947637547	Maslov-Sneppen
1449	1.043193102568319	0.022643372947123756	Maslov-Sneppen
1450	1.043273508072013	0.02219653813756241	Maslov-Sneppen
1451	1.0474576657901598	0.021918393002257196	Maslov-Sneppen
1452	1.0501372743223385	0.023112260668230796	Maslov-Sneppen
1453	1.0495146105606874	0.021819724403781566	Maslov-Sneppen
1454	1.047872467596987	0.022457982473470306	Maslov-Sneppen
1455	1.047838077945211	0.02271163360325368	Maslov-Sneppen
1456	1.0486025841943323	0.02266724582698168	Maslov-Sneppen
1457	1.0496765242315311	0.02294850894771623	Maslov-Sneppen
1458	1.0469633949443922	0.02264930022910623	Maslov-Sneppen
1459	1.0549777350198486	0.022126694895704065	Maslov-Sneppen
1460	1.046045633882153	0.022674113273464712	Maslov-Sneppen
1461	1.0437949549958858	0.0223072199279286	Maslov-Sneppen
1462	1.044080940479174	0.023071753737492488	Maslov-Sneppen
1463	1.0488194952210483	0.022491857633596277	Maslov-Sneppen
1464	1.0417767268148308	0.02221568791602081	Maslov-Sneppen
1465	1.050243838263428	0.022624781280865643	Maslov-Sneppen
1466	1.0468289008297555	0.022314106010593616	Maslov-Sneppen
1467	1.0500871138301513	0.022613267617200575	Maslov-Sneppen
1468	1.0506514907562925	0.021998510421101285	Maslov-Sneppen
1469	1.0464615887966668	0.022592536056012504	Maslov-Sneppen
1470	1.0504741366559893	0.022802209371213376	Maslov-Sneppen
1471	1.0492058966244802	0.021851264756690955	Maslov-Sneppen
1472	1.0501590582190665	0.022516411667117292	Maslov-Sneppen
1473	1.0465687264904036	0.022169270746163202	Maslov-Sneppen
1474	1.0485093413636704	0.023052947455055203	Maslov-Sneppen
1475	1.0566147654415978	0.022291934080320975	Maslov-Sneppen
1476	1.0483809832549082	0.021942104545700055	Maslov-Sneppen
1477	1.0469138245571072	0.021649292503428296	Maslov-Sneppen
1478	1.0479494749528466	0.02192888895255781	Maslov-Sneppen
1479	1.0499344088515408	0.022079616876884933	Maslov-Sneppen
1480	1.0462391013172196	0.022293886805492692	Maslov-Sneppen
1481	1.0492026523850748	0.021833800800374528	Maslov-Sneppen
1482	1.049724338349984	0.023973405006114272	Maslov-Sneppen
1483	1.0515730978776956	0.022871906595594665	Maslov-Sneppen
1484	1.0493386086637122	0.02291385640038162	Maslov-Sneppen
1485	1.0458827601708471	0.022975174453318026	Maslov-Sneppen
1486	1.0411919388581552	0.022872799118781283	Maslov-Sneppen
1487	1.0477081974840576	0.02241194605255717	Maslov-Sneppen
1488	1.0426986173065291	0.023459831325406872	Maslov-Sneppen
1489	1.0463132614488766	0.02267371158179711	Maslov-Sneppen
1490	1.05462799936066	0.022817303064066666	Maslov-Sneppen
1491	1.051237709830821	0.023649400951637492	Maslov-Sneppen
1492	1.0483201834975842	0.02287365505329342	Maslov-Sneppen
1493	1.046905511948361	0.022883093500061298	Maslov-Sneppen
1494	1.04644112663938	0.02268029669354897	Maslov-Sneppen
1495	1.049459349866769	0.022868665478096833	Maslov-Sneppen
1496	1.0558339666388323	0.023179874175156972	Maslov-Sneppen
1497	1.0431912499542786	0.022563957835730196	Maslov-Sneppen
1498	1.0492050960426114	0.023015980879026475	Maslov-Sneppen
1499	1.0481601645754275	0.023040245780738173	Maslov-Sneppen
1500	1.048675043968017	0.022547053548124668	Maslov-Sneppen
1501	1.0514733031576518	0.02253922208090877	Maslov-Sneppen
1502	1.0482170867317573	0.023384023531617785	Maslov-Sneppen
1503	1.049143793274805	0.022611875662830964	Maslov-Sneppen
1504	1.0426856059430287	0.02221742208742743	Maslov-Sneppen
1505	1.0463452756193643	0.022188320109383323	Maslov-Sneppen
1506	1.047724792927418	0.02284622669657978	Maslov-Sneppen
1507	1.0449572357526495	0.021806247988875472	Maslov-Sneppen
1508	1.0429507098294701	0.022929930028501317	Maslov-Sneppen
1509	1.041387983116573	0.022903095308570015	Maslov-Sneppen
1510	1.0525620188383413	0.02256528095367437	Maslov-Sneppen
1511	1.0455991737707169	0.02286832998185793	Maslov-Sneppen
1512	1.0443636541824612	0.022728873491732516	Maslov-Sneppen
1513	1.0402059271359463	0.022828499977121223	Maslov-Sneppen
1514	1.050237588925315	0.022290971578047002	Maslov-Sneppen
1515	1.0425004738735437	0.02191963472220095	Maslov-Sneppen
1516	1.047934071320575	0.023021247469931064	Maslov-Sneppen
1517	1.0435047643681479	0.02262668671935485	Maslov-Sneppen
1518	1.043963054549172	0.022411510917325152	Maslov-Sneppen
1519	1.049036782793909	0.022117637200576423	Maslov-Sneppen
1520	1.0461151152978654	0.022836795010735766	Maslov-Sneppen
1521	1.0461312415346842	0.02321676588711473	Maslov-Sneppen
1522	1.049826810676597	0.022750709811632984	Maslov-Sneppen
1523	1.0447526696126404	0.022618902479159764	Maslov-Sneppen
1524	1.049738638881961	0.022186252106345575	Maslov-Sneppen
1525	1.046443088685012	0.022180963695973478	Maslov-Sneppen
1526	1.048534408243552	0.022532575625331272	Maslov-Sneppen
1527	1.0474666728356359	0.0221857519333455	Maslov-Sneppen
1528	1.0462527673669335	0.022499004165320625	Maslov-Sneppen
1529	1.0479269514929868	0.022349981987709253	Maslov-Sneppen
1530	1.0497651067954767	0.021974061869823168	Maslov-Sneppen
1531	1.0535660888497402	0.02233434826885903	Maslov-Sneppen
1532	1.0448093322208782	0.022076646377135065	Maslov-Sneppen
1533	1.0469180280422803	0.022118075596301395	Maslov-Sneppen
1534	1.04845153893113	0.023055315833907332	Maslov-Sneppen
1535	1.0489752122784655	0.022224050559260185	Maslov-Sneppen
1536	1.0506512250380646	0.022559320072934996	Maslov-Sneppen
1537	1.0480741725471852	0.022216875347841992	Maslov-Sneppen
1538	1.04741500942813	0.022115015083495827	Maslov-Sneppen
1539	1.0506332995167578	0.02311989653097612	Maslov-Sneppen
1540	1.0475786763920099	0.022275682058415854	Maslov-Sneppen
1541	1.0432870634377966	0.02205153798476277	Maslov-Sneppen
1542	1.046026253747779	0.02287479135509445	Maslov-Sneppen
1543	1.0441675862967046	0.022437590965827075	Maslov-Sneppen
1544	1.0448078765609794	0.02192783124666571	Maslov-Sneppen
1545	1.0531132877252323	0.022475587391615526	Maslov-Sneppen
1546	1.0463760288387067	0.022346690695162076	Maslov-Sneppen
1547	1.052502259607344	0.023324429324304577	Maslov-Sneppen
1548	1.045000019842063	0.02252963134264908	Maslov-Sneppen
1549	1.0441730895824772	0.022121616956910835	Maslov-Sneppen
1550	1.0479542913926632	0.02221893346669628	Maslov-Sneppen
1551	1.0458543805299227	0.022353155357229194	Maslov-Sneppen
1552	1.0432432775846017	0.022867087859284964	Maslov-Sneppen
1553	1.050164923678151	0.022264587959254626	Maslov-Sneppen
1554	1.050026901359331	0.02247177958182081	Maslov-Sneppen
1555	1.0492832108029693	0.022502653674475678	Maslov-Sneppen
1556	1.0465167596978302	0.022438576638192778	Maslov-Sneppen
1557	1.0512306197730832	0.022668240959567626	Maslov-Sneppen
1558	1.0509579308971877	0.021692301821201864	Maslov-Sneppen
1559	1.0501345895140206	0.022537700955010752	Maslov-Sneppen
1560	1.0441504209258474	0.022919492953450325	Maslov-Sneppen
1561	1.0457062288446688	0.022618497360088523	Maslov-Sneppen
1562	1.0467792201715107	0.0229733905255099	Maslov-Sneppen
1563	1.0412162770652713	0.0223848195455313	Maslov-Sneppen
1564	1.0437366638595686	0.022441022516485266	Maslov-Sneppen
1565	1.0481928155208138	0.022812282504316342	Maslov-Sneppen
1566	1.0475508516842449	0.022643370736607348	Maslov-Sneppen
1567	1.0510182958342325	0.022568376033931453	Maslov-Sneppen
1568	1.055069861681471	0.02249482648738164	Maslov-Sneppen
1569	1.0431475276007973	0.022555694223899015	Maslov-Sneppen
1570	1.047048200794679	0.02209280127978765	Maslov-Sneppen
1571	1.0486306836087451	0.02242213308305644	Maslov-Sneppen
1572	1.0456224149730655	0.022667607365460442	Maslov-Sneppen
1573	1.0402241897685665	0.022972066564041053	Maslov-Sneppen
1574	1.0482521111962957	0.02197093490070084	Maslov-Sneppen
1575	1.0487322803559844	0.023403805731238014	Maslov-Sneppen
1576	1.0456922180860915	0.023025882591376022	Maslov-Sneppen
1577	1.044187111377171	0.023216898142354045	Maslov-Sneppen
1578	1.048685932425604	0.022361198184775614	Maslov-Sneppen
1579	1.0452216690361542	0.022791694352523574	Maslov-Sneppen
1580	1.0453688753487513	0.02331027181050208	Maslov-Sneppen
1581	1.0541984485137217	0.02238358450834126	Maslov-Sneppen
1582	1.0471179174813867	0.022933868364952988	Maslov-Sneppen
1583	1.0428335590999636	0.02343618106941523	Maslov-Sneppen
1584	1.0440102521855688	0.022227844760034837	Maslov-Sneppen
1585	1.0417314624788323	0.02180758367487284	Maslov-Sneppen
1586	1.0484140426037556	0.022115873833941126	Maslov-Sneppen
1587	1.0466272436007742	0.023309931235854363	Maslov-Sneppen
1588	1.0476573620613445	0.02294410188364655	Maslov-Sneppen
1589	1.046181552048313	0.022999042553322555	Maslov-Sneppen
1590	1.048111459498823	0.02217808106961228	Maslov-Sneppen
1591	1.048661580235937	0.02167589436029653	Maslov-Sneppen
1592	1.048073187689862	0.022242459160875902	Maslov-Sneppen
1593	1.0500716073263372	0.022365750425220904	Maslov-Sneppen
1594	1.0509634727397144	0.02193985613497023	Maslov-Sneppen
1595	1.04269113196032	0.022740884992619	Maslov-Sneppen
1596	1.0536202384336972	0.022514656180167004	Maslov-Sneppen
1597	1.0491105703609038	0.022483107271799373	Maslov-Sneppen
1598	1.0433171961994112	0.022828267733527897	Maslov-Sneppen
1599	1.054003549675031	0.022120849211654314	Maslov-Sneppen
1600	1.0462375593048605	0.022819290908628595	Maslov-Sneppen
1601	1.0511627347952641	0.022356411019109436	Maslov-Sneppen
1602	1.0467075020963392	0.023002766992294293	Maslov-Sneppen
1603	1.0514568148328134	0.022561873551368117	Maslov-Sneppen
1604	1.0533589775827539	0.02276525190297907	Maslov-Sneppen
1605	1.0460097786089906	0.0232369918955716	Maslov-Sneppen
1606	1.051295185206043	0.022742590894104842	Maslov-Sneppen
1607	1.0512220621874981	0.02292605672548374	Maslov-Sneppen
1608	1.0491847056175945	0.022683994816405418	Maslov-Sneppen
1609	1.0508041869250044	0.022452139087743885	Maslov-Sneppen
1610	1.0455397906379786	0.022842571582426086	Maslov-Sneppen
1611	1.050643145518263	0.022999949860613177	Maslov-Sneppen
1612	1.0442187594713224	0.022373481367913017	Maslov-Sneppen
1613	1.0407004449122839	0.02239349986507963	Maslov-Sneppen
1614	1.0483162030987225	0.022332208397793797	Maslov-Sneppen
1615	1.0529742497055419	0.022137832111693574	Maslov-Sneppen
1616	1.0518466273492162	0.02175182969483555	Maslov-Sneppen
1617	1.0476002748622404	0.02249314710946864	Maslov-Sneppen
1618	1.0492125037027822	0.023423475838491924	Maslov-Sneppen
1619	1.0422274587942453	0.02225076440336266	Maslov-Sneppen
1620	1.0432823132862612	0.02282051789642168	Maslov-Sneppen
1621	1.0476323674022487	0.02267323691011255	Maslov-Sneppen
1622	1.0458345890075746	0.022443663953572654	Maslov-Sneppen
1623	1.0454732455517866	0.022175131674652078	Maslov-Sneppen
1624	1.0538321607015126	0.023044150647907137	Maslov-Sneppen
1625	1.046360802035199	0.02298920636542766	Maslov-Sneppen
1626	1.0468655534105982	0.022022592472621838	Maslov-Sneppen
1627	1.0491394947668995	0.02253497962427402	Maslov-Sneppen
1628	1.042592171144339	0.02259474436665213	Maslov-Sneppen
1629	1.049207320962511	0.02217933852656995	Maslov-Sneppen
1630	1.0443038709302814	0.02233314382733014	Maslov-Sneppen
1631	1.05221193354757	0.02243410955169629	Maslov-Sneppen
1632	1.0464989484689309	0.02301669336111785	Maslov-Sneppen
1633	1.0476463994385603	0.022820161716192527	Maslov-Sneppen
1634	1.045651423017003	0.023614748429332085	Maslov-Sneppen
1635	1.0491994686035468	0.02204980692683299	Maslov-Sneppen
1636	1.050221905930879	0.022163553828034144	Maslov-Sneppen
1637	1.0499207107257587	0.02353318828067331	Maslov-Sneppen
1638	1.045593677564507	0.02193148207714164	Maslov-Sneppen
1639	1.0448286786028311	0.022306857018676757	Maslov-Sneppen
1640	1.043795413206356	0.022303650453068764	Maslov-Sneppen
1641	1.053062784770328	0.022387344127626285	Maslov-Sneppen
1642	1.0489193430568375	0.022407267225877842	Maslov-Sneppen
1643	1.0461891704662758	0.02265994649032894	Maslov-Sneppen
1644	1.0491945925575703	0.02220736224717133	Maslov-Sneppen
1645	1.0536273108430259	0.02197461826289401	Maslov-Sneppen
1646	1.0458977369120608	0.02279987748558808	Maslov-Sneppen
1647	1.0414119365903232	0.022792946434116584	Maslov-Sneppen
1648	1.042084205961762	0.02301787043169625	Maslov-Sneppen
1649	1.052477152047772	0.022275394704652278	Maslov-Sneppen
1650	1.0470263074873303	0.022865185567467722	Maslov-Sneppen
1651	1.0467056793952165	0.022642207257383324	Maslov-Sneppen
1652	1.0522307488449312	0.022354321620364815	Maslov-Sneppen
1653	1.0478811701596	0.022907596338837193	Maslov-Sneppen
1654	1.0471872324237166	0.022359664575785775	Maslov-Sneppen
1655	1.049974305217881	0.022921847638472034	Maslov-Sneppen
1656	1.040133038563945	0.022544552202600193	Maslov-Sneppen
1657	1.047588467494895	0.02271486835935769	Maslov-Sneppen
1658	1.0443064116072192	0.023473584959034576	Maslov-Sneppen
1659	1.041509449524254	0.023322833642511084	Maslov-Sneppen
1660	1.0419550411504395	0.021904195583474707	Maslov-Sneppen
1661	1.0417833647495272	0.02292845709581402	Maslov-Sneppen
1662	1.0543404988985634	0.022626883433775894	Maslov-Sneppen
1663	1.038221600089813	0.02235042814226575	Maslov-Sneppen
1664	1.0461320412487123	0.022524260000791125	Maslov-Sneppen
1665	1.0474966844840274	0.023181577841198075	Maslov-Sneppen
1666	1.0431079758422335	0.02293297595175728	Maslov-Sneppen
1667	1.045740508054615	0.022283304215260733	Maslov-Sneppen
1668	1.0518632454547283	0.022752909439034026	Maslov-Sneppen
1669	1.0493893480516325	0.023176452643336044	Maslov-Sneppen
1670	1.0440939743532331	0.022696370150146698	Maslov-Sneppen
1671	1.053126756286612	0.02339849972951818	Maslov-Sneppen
1672	1.0495358376259765	0.023120166750913374	Maslov-Sneppen
1673	1.0468467058607334	0.02218109732622577	Maslov-Sneppen
1674	1.044526155391168	0.02213834297407393	Maslov-Sneppen
1675	1.0443446243504293	0.022419759931765135	Maslov-Sneppen
1676	1.043627962405037	0.02217522120383128	Maslov-Sneppen
1677	1.0477709942503084	0.022876588967386192	Maslov-Sneppen
1678	1.0446216015783978	0.021461113377676505	Maslov-Sneppen
1679	1.0481095823391922	0.02210796182644113	Maslov-Sneppen
1680	1.046782829898079	0.02274257971287537	Maslov-Sneppen
1681	1.046196617968069	0.022835648970135795	Maslov-Sneppen
1682	1.0499064650957879	0.02280279598697094	Maslov-Sneppen
1683	1.0433334509794676	0.022591448334973147	Maslov-Sneppen
1684	1.0383150263126506	0.02196441078960936	Maslov-Sneppen
1685	1.0454871790884155	0.022814332117976437	Maslov-Sneppen
1686	1.0491132295690582	0.022110054144282756	Maslov-Sneppen
1687	1.0458436379872487	0.022657795267876483	Maslov-Sneppen
1688	1.0455417002963778	0.022811915291288832	Maslov-Sneppen
1689	1.0491300587310228	0.02298656115879629	Maslov-Sneppen
1690	1.0441968276306082	0.021616810482147183	Maslov-Sneppen
1691	1.046019160180764	0.022997376030203496	Maslov-Sneppen
1692	1.0481354279369486	0.022713674830849295	Maslov-Sneppen
1693	1.0448335799232604	0.02307555563757755	Maslov-Sneppen
1694	1.0498943494088286	0.02283004609577709	Maslov-Sneppen
1695	1.0513741321015249	0.02185266995322944	Maslov-Sneppen
1696	1.0515522222058367	0.021885792013619537	Maslov-Sneppen
1697	1.0507780751820983	0.022052588492219742	Maslov-Sneppen
1698	1.0477676104948799	0.022732784983934197	Maslov-Sneppen
1699	1.0482903354233366	0.02285057578703206	Maslov-Sneppen
1700	1.0485559100053816	0.022495956645115757	Maslov-Sneppen
1701	1.0483672262078478	0.02316804528876702	Maslov-Sneppen
1702	1.0445068460342575	0.02299252962088765	Maslov-Sneppen
1703	1.0530343854186164	0.022607901409126017	Maslov-Sneppen
1704	1.041397905249865	0.02235222345972434	Maslov-Sneppen
1705	1.0445657216927993	0.022740215016207026	Maslov-Sneppen
1706	1.046684596000866	0.022371623557008405	Maslov-Sneppen
1707	1.0474593146562332	0.022820210881353886	Maslov-Sneppen
1708	1.0491905387638676	0.023393024821526484	Maslov-Sneppen
1709	1.0455444536296539	0.022918234135655306	Maslov-Sneppen
1710	1.0497944313748895	0.022567523089275437	Maslov-Sneppen
1711	1.0454354130241743	0.022993114786884303	Maslov-Sneppen
1712	1.0457992198970818	0.023229821926265198	Maslov-Sneppen
1713	1.048704523056579	0.023292950604428722	Maslov-Sneppen
1714	1.049835232053626	0.022331440044802184	Maslov-Sneppen
1715	1.05019161221531	0.023294628061417254	Maslov-Sneppen
1716	1.0405410615172976	0.02253916081309474	Maslov-Sneppen
1717	1.0500326533884476	0.023269179918757404	Maslov-Sneppen
1718	1.0496981396483973	0.02259576263626274	Maslov-Sneppen
1719	1.0457083245096315	0.022385829998767242	Maslov-Sneppen
1720	1.051159097818471	0.02251983941423075	Maslov-Sneppen
1721	1.0540949752790656	0.022396142970337044	Maslov-Sneppen
1722	1.0532301935684958	0.02250494415481527	Maslov-Sneppen
1723	1.0525709755485215	0.023010174805994793	Maslov-Sneppen
1724	1.0422066537577028	0.02270853305436507	Maslov-Sneppen
1725	1.0448701748325249	0.022658550847801395	Maslov-Sneppen
1726	1.0483631417837844	0.022668352968204943	Maslov-Sneppen
1727	1.047766038304545	0.022580271126415728	Maslov-Sneppen
1728	1.050068143948568	0.023446916729333463	Maslov-Sneppen
1729	1.0480754203335336	0.02220395054277767	Maslov-Sneppen
1730	1.0462032616955113	0.022593474282683518	Maslov-Sneppen
1731	1.0488302144953856	0.022498170760931403	Maslov-Sneppen
1732	1.046541502136266	0.02259590762887292	Maslov-Sneppen
1733	1.0453552990388488	0.022627752998879255	Maslov-Sneppen
1734	1.0500176620114234	0.022496659034024938	Maslov-Sneppen
1735	1.0437583276109959	0.022275348847397368	Maslov-Sneppen
1736	1.043404783290165	0.02257048654266774	Maslov-Sneppen
1737	1.0538712211890062	0.022189061749644575	Maslov-Sneppen
1738	1.0476484224065767	0.022820919870951098	Maslov-Sneppen
1739	1.0523656684013254	0.02283453078919525	Maslov-Sneppen
1740	1.052467889426001	0.022380050233375855	Maslov-Sneppen
1741	1.0500377457757009	0.023024394767997967	Maslov-Sneppen
1742	1.0475965125235385	0.022881201752022066	Maslov-Sneppen
1743	1.0438739393270697	0.022383289282296853	Maslov-Sneppen
1744	1.0458946717870812	0.022979661611612908	Maslov-Sneppen
1745	1.052690457849686	0.022548526061331193	Maslov-Sneppen
1746	1.0453783063126456	0.023009848581383732	Maslov-Sneppen
1747	1.0475552382081337	0.023258816856166372	Maslov-Sneppen
1748	1.0488327514174458	0.022792289286133877	Maslov-Sneppen
1749	1.0492129639314147	0.02340481086973421	Maslov-Sneppen
1750	1.047649553702049	0.022395165007013853	Maslov-Sneppen
1751	1.046243483063929	0.022845801897581567	Maslov-Sneppen
1752	1.0490127769021005	0.022004688412693194	Maslov-Sneppen
1753	1.0482602210097147	0.022207092529687004	Maslov-Sneppen
1754	1.0524134365389257	0.022497901016518405	Maslov-Sneppen
1755	1.0504388056372467	0.022827224177710593	Maslov-Sneppen
1756	1.0437818424024543	0.022225632160513605	Maslov-Sneppen
1757	1.0519986049475547	0.022802365495129883	Maslov-Sneppen
1758	1.045836470293321	0.022574411550453356	Maslov-Sneppen
1759	1.0466573109381945	0.02350398884654413	Maslov-Sneppen
1760	1.0507266687676187	0.022556187087988247	Maslov-Sneppen
1761	1.0491763770521774	0.023343409941359833	Maslov-Sneppen
1762	1.052632090719613	0.022747334729793824	Maslov-Sneppen
1763	1.0426521814837477	0.022800641542321864	Maslov-Sneppen
1764	1.0472238023022804	0.022360198960705954	Maslov-Sneppen
1765	1.0515185579695623	0.02301726380092523	Maslov-Sneppen
1766	1.0501323327732308	0.02259512582406601	Maslov-Sneppen
1767	1.0444282477156268	0.022000341321755566	Maslov-Sneppen
1768	1.053355468370266	0.022194429162447536	Maslov-Sneppen
1769	1.046445874070064	0.02229817406875755	Maslov-Sneppen
1770	1.045583715837079	0.02336400454024924	Maslov-Sneppen
1771	1.0425510149203994	0.021932267900861436	Maslov-Sneppen
1772	1.052538545544045	0.02305896605259232	Maslov-Sneppen
1773	1.0466402343002645	0.022289108348740067	Maslov-Sneppen
1774	1.0486130152148234	0.022882498009918876	Maslov-Sneppen
1775	1.0495936915596267	0.022459729315544835	Maslov-Sneppen
1776	1.0394532628680093	0.02237433843504004	Maslov-Sneppen
1777	1.0502574201887525	0.023044661986872713	Maslov-Sneppen
1778	1.0482505833477986	0.02305696694504221	Maslov-Sneppen
1779	1.0480181197894767	0.02254186166188848	Maslov-Sneppen
1780	1.0503124416154919	0.02200081097725293	Maslov-Sneppen
1781	1.0452371817144714	0.02283846899264292	Maslov-Sneppen
1782	1.0469225129269557	0.02256118985229929	Maslov-Sneppen
1783	1.0464103563873839	0.02240573979204743	Maslov-Sneppen
1784	1.046256355678625	0.023153737819820712	Maslov-Sneppen
1785	1.0480116458465754	0.023081382054647978	Maslov-Sneppen
1786	1.0493013776889952	0.022370475812520083	Maslov-Sneppen
1787	1.0458382142216385	0.022498923396395257	Maslov-Sneppen
1788	1.048267503100273	0.022020647651111443	Maslov-Sneppen
1789	1.0519105231494643	0.0226717701785759	Maslov-Sneppen
1790	1.0560457738163767	0.022893721734785953	Maslov-Sneppen
1791	1.0485753971109963	0.022072454307626447	Maslov-Sneppen
1792	1.0466448649022444	0.022846572226164125	Maslov-Sneppen
1793	1.0461212691608441	0.02227547882610157	Maslov-Sneppen
1794	1.051022068393894	0.022082619139264813	Maslov-Sneppen
1795	1.0484458713292892	0.022755786363157587	Maslov-Sneppen
1796	1.0531106541310082	0.022893550686556213	Maslov-Sneppen
1797	1.0419870002413094	0.023051225538871848	Maslov-Sneppen
1798	1.0535346985524654	0.022217325442431227	Maslov-Sneppen
1799	1.0450920549923273	0.022605964323394387	Maslov-Sneppen
1800	1.0421785661045422	0.02277562161564707	Maslov-Sneppen
1801	1.0431074815979022	0.022183853351921634	Maslov-Sneppen
1802	1.0445809862112208	0.022188954168522644	Maslov-Sneppen
1803	1.0505038947841387	0.022577768095579664	Maslov-Sneppen
1804	1.045096151598068	0.0226894595723164	Maslov-Sneppen
1805	1.0485091168638487	0.023263653409312458	Maslov-Sneppen
1806	1.0496873008459773	0.02285845274970223	Maslov-Sneppen
1807	1.0475981861141894	0.022115274700772566	Maslov-Sneppen
1808	1.0479987668701298	0.02235103336219624	Maslov-Sneppen
1809	1.047864331896179	0.02314228845856064	Maslov-Sneppen
1810	1.0462718306852021	0.022635524703169558	Maslov-Sneppen
1811	1.0468021525428295	0.0222080836118148	Maslov-Sneppen
1812	1.0493629604288237	0.022213259033602783	Maslov-Sneppen
1813	1.0415798307878648	0.022695703138804493	Maslov-Sneppen
1814	1.047978032742019	0.02231915833322762	Maslov-Sneppen
1815	1.0454579758941118	0.02254480389982265	Maslov-Sneppen
1816	1.0481853487254618	0.022760237478094164	Maslov-Sneppen
1817	1.0406429482718897	0.022650309329551793	Maslov-Sneppen
1818	1.0500549178100602	0.02293143328587761	Maslov-Sneppen
1819	1.0467844386187164	0.022084228338348996	Maslov-Sneppen
1820	1.0504805156168704	0.022519425427267148	Maslov-Sneppen
1821	1.0419487060357076	0.022553983504645974	Maslov-Sneppen
1822	1.0449626705460684	0.02276450835901149	Maslov-Sneppen
1823	1.0517383589878784	0.022757301814346695	Maslov-Sneppen
1824	1.0544323676477803	0.02254000446712752	Maslov-Sneppen
1825	1.0461748274040872	0.02234986810228372	Maslov-Sneppen
1826	1.0471130044043713	0.022888794070912325	Maslov-Sneppen
1827	1.0435482445200912	0.022466194767862345	Maslov-Sneppen
1828	1.0447479766102672	0.02310569463597341	Maslov-Sneppen
1829	1.0471929254394345	0.022498826062429363	Maslov-Sneppen
1830	1.043772770401564	0.02257918908491797	Maslov-Sneppen
1831	1.0449643995695173	0.022475739085796906	Maslov-Sneppen
1832	1.0523558445683145	0.022743499013991954	Maslov-Sneppen
1833	1.057311800100518	0.023063596344533116	Maslov-Sneppen
1834	1.0484447959100214	0.022553258471072715	Maslov-Sneppen
1835	1.0494194471997944	0.022405965458729596	Maslov-Sneppen
1836	1.0476956941620676	0.022978995016817078	Maslov-Sneppen
1837	1.053142025715831	0.023180550674783893	Maslov-Sneppen
1838	1.0466372932387964	0.022511642468382526	Maslov-Sneppen
1839	1.0494729002208867	0.022181161965030213	Maslov-Sneppen
1840	1.049136689148176	0.022812466533623354	Maslov-Sneppen
1841	1.0499749551101436	0.023044504853884852	Maslov-Sneppen
1842	1.0514525793969143	0.022563263718740196	Maslov-Sneppen
1843	1.0541113064582144	0.02220552758147008	Maslov-Sneppen
1844	1.0427842137562189	0.022822704021787144	Maslov-Sneppen
1845	1.0456363954061083	0.022979936491171252	Maslov-Sneppen
1846	1.0474753582771292	0.022429511993867196	Maslov-Sneppen
1847	1.0503876850193594	0.023221002994897003	Maslov-Sneppen
1848	1.0531067460530308	0.02247685308511934	Maslov-Sneppen
1849	1.0495996065115665	0.022860113883642078	Maslov-Sneppen
1850	1.050267314805642	0.022004302126919346	Maslov-Sneppen
1851	1.0489547177047625	0.022756669282844037	Maslov-Sneppen
1852	1.0408685838830483	0.022322835523098345	Maslov-Sneppen
1853	1.0441632550904543	0.022319245139237564	Maslov-Sneppen
1854	1.0496676170009578	0.0228819693719141	Maslov-Sneppen
1855	1.0504867686860098	0.02283936028524113	Maslov-Sneppen
1856	1.0496661930064595	0.022312102970279808	Maslov-Sneppen
1857	1.0433641577422375	0.02269326726296125	Maslov-Sneppen
1858	1.0482622032197852	0.02208804057500132	Maslov-Sneppen
1859	1.0463267377311307	0.022334961757657056	Maslov-Sneppen
1860	1.049342795144264	0.02211352199116728	Maslov-Sneppen
1861	1.0507120516520385	0.02243908967262068	Maslov-Sneppen
1862	1.050099377841125	0.02278741357707637	Maslov-Sneppen
1863	1.0467580630781657	0.022748364179149418	Maslov-Sneppen
1864	1.0452405419320112	0.022551556520440434	Maslov-Sneppen
1865	1.0495852826791403	0.023125504808521827	Maslov-Sneppen
1866	1.0447878605473764	0.022308607310872138	Maslov-Sneppen
1867	1.046231843958107	0.022966305661395764	Maslov-Sneppen
1868	1.0506188889655337	0.02261763383974875	Maslov-Sneppen
1869	1.0512920186850967	0.022071983111525285	Maslov-Sneppen
1870	1.0474743126787838	0.022445665190995313	Maslov-Sneppen
1871	1.052255594993368	0.022917852911296232	Maslov-Sneppen
1872	1.0469246618250916	0.022639624865536705	Maslov-Sneppen
1873	1.0447665401497892	0.023418434562371967	Maslov-Sneppen
1874	1.0477156515313883	0.02321684785980094	Maslov-Sneppen
1875	1.0417686308417877	0.023158939122878686	Maslov-Sneppen
1876	1.0570342922732026	0.022806484277368158	Maslov-Sneppen
1877	1.0468248495417716	0.021964648036512994	Maslov-Sneppen
1878	1.0442238620589672	0.02273932662102218	Maslov-Sneppen
1879	1.0487565539753925	0.022873399190242817	Maslov-Sneppen
1880	1.0450784701159581	0.022751108758156682	Maslov-Sneppen
1881	1.0504496254895077	0.022481507864333734	Maslov-Sneppen
1882	1.0505543644137623	0.023296002423332962	Maslov-Sneppen
1883	1.051850184045602	0.0227280596954294	Maslov-Sneppen
1884	1.0458211864659197	0.022743245423239702	Maslov-Sneppen
1885	1.0458816394332395	0.02327174553133971	Maslov-Sneppen
1886	1.048680605202155	0.02177661981269525	Maslov-Sneppen
1887	1.0433007647685226	0.021737822087079212	Maslov-Sneppen
1888	1.0411370476451294	0.022337733754342618	Maslov-Sneppen
1889	1.0443285405180058	0.02287963367531232	Maslov-Sneppen
1890	1.0496881178535158	0.02273316685420909	Maslov-Sneppen
1891	1.0428093610986675	0.023036460658556156	Maslov-Sneppen
1892	1.0495187049788923	0.023619595693645107	Maslov-Sneppen
1893	1.049577308318678	0.022705292110244062	Maslov-Sneppen
1894	1.0524129366931192	0.023117583699339927	Maslov-Sneppen
1895	1.0466644078210385	0.023318322418878025	Maslov-Sneppen
1896	1.0445125380897327	0.023066987797326258	Maslov-Sneppen
1897	1.047372749244242	0.022995464354293935	Maslov-Sneppen
1898	1.0492630784708321	0.022952114969874097	Maslov-Sneppen
1899	1.0474306211850717	0.021716482676922996	Maslov-Sneppen
1900	1.0495503454139343	0.02217576343036238	Maslov-Sneppen
1901	1.0526525379513747	0.023884946927775833	Maslov-Sneppen
1902	1.050394082937881	0.02306249536133032	Maslov-Sneppen
1903	1.0437883526129639	0.023518894639502366	Maslov-Sneppen
1904	1.0451910138803864	0.022522963838929915	Maslov-Sneppen
1905	1.0522663379716994	0.022237476878473075	Maslov-Sneppen
1906	1.0475616367921992	0.021835678363212235	Maslov-Sneppen
1907	1.0475034296181995	0.022477843561668934	Maslov-Sneppen
1908	1.04494253421432	0.02279167256504457	Maslov-Sneppen
1909	1.047798305551673	0.02249565074880363	Maslov-Sneppen
1910	1.048392581415701	0.02261245189924355	Maslov-Sneppen
1911	1.0540792302145896	0.023077935628708687	Maslov-Sneppen
1912	1.0425400406350045	0.022331478306957947	Maslov-Sneppen
1913	1.0498480362475426	0.023052624147566876	Maslov-Sneppen
1914	1.0429674106044595	0.022526513931178008	Maslov-Sneppen
1915	1.053631412677541	0.02360026726721178	Maslov-Sneppen
1916	1.0492153677415657	0.022839157727872917	Maslov-Sneppen
1917	1.0432131012202186	0.0224620757324485	Maslov-Sneppen
1918	1.0464517611215507	0.022134115441157353	Maslov-Sneppen
1919	1.0502206828699447	0.022775711524798164	Maslov-Sneppen
1920	1.0487361975388978	0.022652387487678668	Maslov-Sneppen
1921	1.049684252034949	0.02254071716067145	Maslov-Sneppen
1922	1.0546772773846305	0.02266676593755217	Maslov-Sneppen
1923	1.0477881883161784	0.022683812598972574	Maslov-Sneppen
1924	1.0433029355093026	0.022462647876168345	Maslov-Sneppen
1925	1.0491502913012412	0.02321693414098226	Maslov-Sneppen
1926	1.0456940713643925	0.022977145840269397	Maslov-Sneppen
1927	1.0436737778300433	0.02198436544905026	Maslov-Sneppen
1928	1.041074450384696	0.02318062773078423	Maslov-Sneppen
1929	1.0526083031540245	0.02334632229586938	Maslov-Sneppen
1930	1.0526717885857382	0.022545090181241723	Maslov-Sneppen
1931	1.044355999213818	0.022242685090952924	Maslov-Sneppen
1932	1.0485953054141257	0.022946442132002566	Maslov-Sneppen
1933	1.043891063561773	0.021517603091788694	Maslov-Sneppen
1934	1.0448572237285516	0.022285025336663333	Maslov-Sneppen
1935	1.0487803313200628	0.022341105245878207	Maslov-Sneppen
1936	1.0476820671827676	0.02307424922511953	Maslov-Sneppen
1937	1.0512993877025243	0.023349142025588798	Maslov-Sneppen
1938	1.0487887071966957	0.022970550461074463	Maslov-Sneppen
1939	1.0497872038204121	0.022183163926868015	Maslov-Sneppen
1940	1.046917185332894	0.022737968824012862	Maslov-Sneppen
1941	1.044998019798859	0.02290874546523092	Maslov-Sneppen
1942	1.0494038871287419	0.023138476632163348	Maslov-Sneppen
1943	1.0456310662914103	0.022766732431273667	Maslov-Sneppen
1944	1.0501459762699252	0.022721229588473668	Maslov-Sneppen
1945	1.0488640255700747	0.02252133579792932	Maslov-Sneppen
1946	1.0516159743630775	0.02231850050459932	Maslov-Sneppen
1947	1.0385498640796795	0.022333467627235856	Maslov-Sneppen
1948	1.0452009521661683	0.023023130307088885	Maslov-Sneppen
1949	1.0491480088565135	0.022533999429611973	Maslov-Sneppen
1950	1.0503938248260007	0.022698103946763065	Maslov-Sneppen
1951	1.0455111859602682	0.02246214251040847	Maslov-Sneppen
1952	1.0458302236501171	0.02187608380447002	Maslov-Sneppen
1953	1.0452772958427443	0.022078011633065817	Maslov-Sneppen
1954	1.045279130440361	0.022605317771853005	Maslov-Sneppen
1955	1.0465437992901858	0.022730731545506845	Maslov-Sneppen
1956	1.0487559448499417	0.02234244637826412	Maslov-Sneppen
1957	1.051808850975447	0.023186347985179063	Maslov-Sneppen
1958	1.0425336203951834	0.022752187658738175	Maslov-Sneppen
1959	1.0487038353079203	0.022062018646214265	Maslov-Sneppen
1960	1.047425469700987	0.02208912611802085	Maslov-Sneppen
1961	1.0438023070830527	0.02244984933225555	Maslov-Sneppen
1962	1.0498773378207722	0.02274917530251719	Maslov-Sneppen
1963	1.0464793815740665	0.022590279535502026	Maslov-Sneppen
1964	1.050540696227006	0.022874098584204656	Maslov-Sneppen
1965	1.0512388077756472	0.023639856913977898	Maslov-Sneppen
1966	1.055053843055275	0.022649077781595483	Maslov-Sneppen
1967	1.0469892015694666	0.022407366842018845	Maslov-Sneppen
1968	1.0457959201603269	0.022581206859068392	Maslov-Sneppen
1969	1.0528980520765072	0.023180586804804646	Maslov-Sneppen
1970	1.0477547557476334	0.022152088314798712	Maslov-Sneppen
1971	1.0446443946126591	0.022301006909937495	Maslov-Sneppen
1972	1.0415616728933295	0.022624940313940155	Maslov-Sneppen
1973	1.0498111788714284	0.022812799532428395	Maslov-Sneppen
1974	1.0458936379629393	0.022698376689312374	Maslov-Sneppen
1975	1.0502370697120837	0.022812751889289596	Maslov-Sneppen
1976	1.0465150322519607	0.02210467437813885	Maslov-Sneppen
1977	1.0483793266318167	0.02312232219669766	Maslov-Sneppen
1978	1.044728914533723	0.022386149637290808	Maslov-Sneppen
1979	1.0493893186855712	0.023326826213922427	Maslov-Sneppen
1980	1.0502827317366177	0.02213210793606321	Maslov-Sneppen
1981	1.043019478487192	0.023463761976070422	Maslov-Sneppen
1982	1.0408784867051883	0.023144119757212388	Maslov-Sneppen
1983	1.0458410885280924	0.023024633942692208	Maslov-Sneppen
1984	1.0479871916741395	0.022925885802444007	Maslov-Sneppen
1985	1.0475648338882875	0.0226997572165333	Maslov-Sneppen
1986	1.043143144288107	0.021789061241762532	Maslov-Sneppen
1987	1.0457443918756988	0.02308249121616135	Maslov-Sneppen
1988	1.0495799539626078	0.023064257120421896	Maslov-Sneppen
1989	1.0507437510250495	0.02260075359659468	Maslov-Sneppen
1990	1.0487462045245664	0.022215175984953518	Maslov-Sneppen
1991	1.0509095815560305	0.02337607367325465	Maslov-Sneppen
1992	1.0487025261597527	0.02311142474886131	Maslov-Sneppen
1993	1.04639013977962	0.02180895298585837	Maslov-Sneppen
1994	1.0482352161078365	0.022141063393991533	Maslov-Sneppen
1995	1.046049587682693	0.022862803056483166	Maslov-Sneppen
1996	1.0472923779878325	0.022812205813301633	Maslov-Sneppen
1997	1.0465937885275611	0.0233449264316438	Maslov-Sneppen
1998	1.041992642223219	0.022092681070401906	Maslov-Sneppen
[truncated: 28,002 more rows]
