# Supplementary material for: A simulated annealing algorithm for randomizing weighted networks
Source: Nat Comput Sci. 2024 Dec 10;5(1):48–64. doi: 10.1038/s43588-024-00735-z (PMC11774763; doi:10.1038/s43588-024-00735-z)
Supplement: Supplementary file 4 — Phase relation (experimental data and the fitting curves). [file 43588_2024_735_MOESM4_ESM.zip › Fig3/Fig3b_source_data.csv]

	feature	null	sample size	mean_diff	var_diff
0	cpl	Maslov-Sneppen	100	0.013571911032679379	-13.028632701449425
1	cpl	Maslov-Sneppen	100	-0.03312593442565556	-0.0276439106343913
2	cpl	Maslov-Sneppen	100	-0.009368808789655438	-7.612464646022577
3	cpl	Maslov-Sneppen	100	0.04365485595406814	-2.962549245286817
4	cpl	Maslov-Sneppen	100	0.003879658553905237	-11.711172112502881
5	cpl	Maslov-Sneppen	100	-0.024322087125948688	8.111838464211495
6	cpl	Maslov-Sneppen	100	0.04178524469791332	-2.6204678314805365
7	cpl	Maslov-Sneppen	100	0.055921392340132874	-4.101496843758894
8	cpl	Maslov-Sneppen	100	-0.04144052752605091	9.028147797106373
9	cpl	Maslov-Sneppen	100	-0.016088553059754446	-24.955913483719915
10	cpl	Maslov-Sneppen	100	0.009883835836743527	5.0438735890546065
11	cpl	Maslov-Sneppen	100	0.02510742102612346	-5.8938208580842835
12	cpl	Maslov-Sneppen	100	0.03585897992305663	-17.702297381559795
13	cpl	Maslov-Sneppen	100	-0.019119579507835122	13.781734616342373
14	cpl	Maslov-Sneppen	100	-0.03291460904177931	21.929318022881255
15	cpl	Maslov-Sneppen	100	-0.01710403370753529	17.078757496473624
16	cpl	Maslov-Sneppen	100	-0.0034101450695850056	16.176600336654758
17	cpl	Maslov-Sneppen	100	0.010315150501535286	-14.74714155188648
18	cpl	Maslov-Sneppen	100	0.0043666630636746044	-9.561677808131407
19	cpl	Maslov-Sneppen	100	-0.01467232415493142	2.5026720849459774
20	cpl	Maslov-Sneppen	100	-0.0010850449903697808	-4.322317650840543
21	cpl	Maslov-Sneppen	100	0.001644532058016985	1.1523987298425364
22	cpl	Maslov-Sneppen	100	0.05361255958729842	-34.5209724487004
23	cpl	Maslov-Sneppen	100	-0.01600940307509911	1.4861062854668852
24	cpl	Maslov-Sneppen	100	-0.01043649081520108	0.8657691487959674
25	cpl	Maslov-Sneppen	100	0.01877916940185052	-2.258993346346406
26	cpl	Maslov-Sneppen	100	-0.0067013882228429324	16.01896962093183
27	cpl	Maslov-Sneppen	100	0.019576417057981278	-15.34068042376576
28	cpl	Maslov-Sneppen	100	-0.05591453224721006	1.842003029289077
29	cpl	Maslov-Sneppen	100	-0.0013571500142430634	22.985699983489038
30	cpl	Maslov-Sneppen	100	-0.03414167273614712	17.5037836475652
31	cpl	Maslov-Sneppen	100	-0.044983971770129846	-1.9231931545690357
32	cpl	Maslov-Sneppen	100	0.019073533971925002	-23.486544492377973
33	cpl	Maslov-Sneppen	100	-0.06561760771372603	-22.67743879274145
34	cpl	Maslov-Sneppen	100	0.013700707785944236	11.995212872448038
35	cpl	Maslov-Sneppen	100	-0.0012394645665602991	31.701433872284095
36	cpl	Maslov-Sneppen	100	0.019759564525352026	-10.67990317829675
37	cpl	Maslov-Sneppen	100	-0.0319527184096945	19.13554335517768
38	cpl	Maslov-Sneppen	100	0.008198349967205004	1.6375681974329253
39	cpl	Maslov-Sneppen	100	0.016329891692075486	-3.3316915606392183
40	cpl	Maslov-Sneppen	100	-0.019404804171704926	15.377973208044557
41	cpl	Maslov-Sneppen	100	0.004154393926229241	15.356444877189833
42	cpl	Maslov-Sneppen	100	-0.052004777707084476	-7.19911570172657
43	cpl	Maslov-Sneppen	100	0.017711274196642923	-11.869941874286893
44	cpl	Maslov-Sneppen	100	-0.015517706185366714	-5.535279069843789
45	cpl	Maslov-Sneppen	100	0.024851352849562868	-12.882753141521489
46	cpl	Maslov-Sneppen	100	0.00921785511060849	-21.3535120813099
47	cpl	Maslov-Sneppen	100	0.009981913765528457	12.737426578278743
48	cpl	Maslov-Sneppen	100	-0.013235811636173569	-0.15756946189617815
49	cpl	Maslov-Sneppen	100	-0.018885333725786133	11.954844483248053
50	cpl	Maslov-Sneppen	100	0.005778206717165279	-2.8974379429022137
51	cpl	Maslov-Sneppen	100	-0.0009125512262142325	-4.952090042991674
52	cpl	Maslov-Sneppen	100	0.0334439022206123	5.747139016481873
53	cpl	Maslov-Sneppen	100	0.0009901412094997439	-4.717738016644425
54	cpl	Maslov-Sneppen	100	0.011227965176427162	21.690145411639726
55	cpl	Maslov-Sneppen	100	0.0642280840705555	-6.464713049935342
56	cpl	Maslov-Sneppen	100	-0.03473846801108898	-8.42339116270424
57	cpl	Maslov-Sneppen	100	0.03516159159930766	24.977399810361376
58	cpl	Maslov-Sneppen	100	-0.006713471705065991	-24.212828023720306
59	cpl	Maslov-Sneppen	100	0.021747607224973545	-14.706372206660182
60	cpl	Maslov-Sneppen	100	-0.050107563218906005	-16.027452912886385
61	cpl	Maslov-Sneppen	100	-0.02780079241095033	21.46580152709835
62	cpl	Maslov-Sneppen	100	0.03718880241586987	5.93013442249898
63	cpl	Maslov-Sneppen	100	-0.0021755000268789118	19.634282373914118
64	cpl	Maslov-Sneppen	100	0.030498448353534973	-20.571852727811365
65	cpl	Maslov-Sneppen	100	0.018052229005706612	-25.335827749533983
66	cpl	Maslov-Sneppen	100	-0.020104355749088077	6.149321776286066
67	cpl	Maslov-Sneppen	100	0.026553332635568493	-12.279329644465525
68	cpl	Maslov-Sneppen	100	-0.0383358278825931	-0.18515880588547928
69	cpl	Maslov-Sneppen	100	-0.022771711970257506	16.022777920738225
70	cpl	Maslov-Sneppen	100	0.017662779323435417	-6.242870258589816
71	cpl	Maslov-Sneppen	100	0.0173836734470839	-0.9823580916626418
72	cpl	Maslov-Sneppen	100	0.013239265426560093	11.835519723215679
73	cpl	Maslov-Sneppen	100	-0.05400843741027628	-27.75102583141498
74	cpl	Maslov-Sneppen	100	0.022930010077277102	19.455437879132052
75	cpl	Maslov-Sneppen	100	0.0029912180308125746	5.874951263863295
76	cpl	Maslov-Sneppen	100	0.015460768879635295	-6.074256400344819
77	cpl	Maslov-Sneppen	100	-0.026650333727483773	-9.33468618917191
78	cpl	Maslov-Sneppen	100	-0.027883889461565142	6.9373649757950755
79	cpl	Maslov-Sneppen	100	0.0004739401877442782	-3.04433729281159
80	cpl	Maslov-Sneppen	100	-0.03226812329364523	29.326188360574797
81	cpl	Maslov-Sneppen	100	0.028398908051622162	-9.494268925841661
82	cpl	Maslov-Sneppen	100	0.014132765365823799	2.9938470709895757
83	cpl	Maslov-Sneppen	100	-0.053241523300336394	14.970200175933668
84	cpl	Maslov-Sneppen	100	-0.0054417404054039435	1.8655535133855958
85	cpl	Maslov-Sneppen	100	0.030833284275173237	17.582472714336518
86	cpl	Maslov-Sneppen	100	0.0429046895795941	-10.140812932059719
87	cpl	Maslov-Sneppen	100	0.0360665671174438	-14.338950765732712
88	cpl	Maslov-Sneppen	100	0.026121491904087617	-10.436521926328501
89	cpl	Maslov-Sneppen	100	0.003682035672226564	12.354091850592326
90	cpl	Maslov-Sneppen	100	0.040407183718572555	-23.84413021236794
91	cpl	Maslov-Sneppen	100	-0.007586993009371574	10.44814191128862
92	cpl	Maslov-Sneppen	100	0.012427403573154727	12.163182845041558
93	cpl	Maslov-Sneppen	100	0.01038978187051056	-11.888605445249233
94	cpl	Maslov-Sneppen	100	0.001974170086257947	-0.09183715486661677
95	cpl	Maslov-Sneppen	100	-0.004332488345396265	-17.30464301606415
96	cpl	Maslov-Sneppen	100	0.052385510198598384	-4.984669302204427
97	cpl	Maslov-Sneppen	100	0.015108044677779514	18.42982760670582
98	cpl	Maslov-Sneppen	100	0.04304389916793544	12.568974365570373
99	cpl	Maslov-Sneppen	100	0.01318562199670217	-10.591446746232913
100	cpl	Maslov-Sneppen	100	-0.024887562832887802	35.99186918609795
101	cpl	Maslov-Sneppen	100	-0.03939094723750338	-3.7079989410371454
102	cpl	Maslov-Sneppen	100	-0.0012966577000300533	1.5874421151383595
103	cpl	Maslov-Sneppen	100	0.013015303680001599	6.767015899330262
104	cpl	Maslov-Sneppen	100	0.0477977798195034	-5.125935381548435
105	cpl	Maslov-Sneppen	100	-0.05307495945892078	-14.51167797127698
106	cpl	Maslov-Sneppen	100	0.045683914781641556	-19.61128752301581
107	cpl	Maslov-Sneppen	100	0.015956726627177283	-2.2708511745106432
108	cpl	Maslov-Sneppen	100	0.02523266766896327	7.949474428401191
109	cpl	Maslov-Sneppen	100	0.034117854196803146	-6.31988611585016
110	cpl	Maslov-Sneppen	100	-0.04561078141591404	7.269192670896758
111	cpl	Maslov-Sneppen	100	0.006663086194282509	-3.6852496077617354
112	cpl	Maslov-Sneppen	100	-0.051705916575120456	-1.8250775481195871
113	cpl	Maslov-Sneppen	100	-0.01219165097320429	-11.262167122529544
114	cpl	Maslov-Sneppen	100	-0.0012127826195967692	-19.303304976859064
115	cpl	Maslov-Sneppen	100	0.016188534491734286	18.75663529572811
116	cpl	Maslov-Sneppen	100	-0.0020296219749215082	-25.607793701004418
117	cpl	Maslov-Sneppen	100	0.006298261109534011	-0.31429003251873916
118	cpl	Maslov-Sneppen	100	-0.030939030560392124	-0.08362935087702494
119	cpl	Maslov-Sneppen	100	0.0092923122063763	1.8624592808563716
120	cpl	Maslov-Sneppen	100	0.041374655647484763	-19.69097520312784
121	cpl	Maslov-Sneppen	100	0.011006557808415213	-26.087148667781097
122	cpl	Maslov-Sneppen	100	-0.03560779481459566	2.2581653338960592
123	cpl	Maslov-Sneppen	100	-0.06378155844228342	10.95344460306748
124	cpl	Maslov-Sneppen	100	0.01695353498581696	3.851532599714327
125	cpl	Maslov-Sneppen	100	0.00781780681917173	6.923642862617761
126	cpl	Maslov-Sneppen	100	0.04062178768460387	-19.9922450696229
127	cpl	Maslov-Sneppen	100	-0.02149565503277776	-21.05343131117921
128	cpl	Maslov-Sneppen	100	-0.03379007742358478	4.255312493853491
129	cpl	Maslov-Sneppen	100	-0.06073642441966227	-15.83554538405714
130	cpl	Maslov-Sneppen	100	-0.02999308020032447	11.268424452493147
131	cpl	Maslov-Sneppen	100	0.0038200825653824017	14.377209392278466
132	cpl	Maslov-Sneppen	100	-0.07717680133760878	6.710618778414659
133	cpl	Maslov-Sneppen	100	-0.06282259642572724	26.706821915581223
134	cpl	Maslov-Sneppen	100	-0.058370178309967415	13.177816544929305
135	cpl	Maslov-Sneppen	100	-0.0031952640516736885	-5.805174798016139
136	cpl	Maslov-Sneppen	100	0.010830525080728652	-2.098096784379744
137	cpl	Maslov-Sneppen	100	-0.0362607722187736	-8.950056939511313
138	cpl	Maslov-Sneppen	100	-0.028315780122453744	6.239470955996549
139	cpl	Maslov-Sneppen	100	-0.0031173382427332006	11.75907649017975
140	cpl	Maslov-Sneppen	100	0.017715568789896705	11.321151933393967
141	cpl	Maslov-Sneppen	100	0.008154552183520233	-5.217090022389735
142	cpl	Maslov-Sneppen	100	0.010194435793751754	-13.379418419243066
143	cpl	Maslov-Sneppen	100	-0.029380020113720016	15.763378103193832
144	cpl	Maslov-Sneppen	100	0.034057458353358314	15.046254712913006
145	cpl	Maslov-Sneppen	100	0.022221104362204813	-8.217487954255512
146	cpl	Maslov-Sneppen	100	-0.06165589304910641	2.593988633275984
147	cpl	Maslov-Sneppen	100	-0.006692323216027069	16.287606688944383
148	cpl	Maslov-Sneppen	100	-0.015862146734161413	-11.257837856487313
149	cpl	Maslov-Sneppen	100	0.0013963911267842173	1.3087251068077776
150	cpl	Maslov-Sneppen	100	-0.027578682190930466	23.824902958334018
151	cpl	Maslov-Sneppen	100	0.03421255528997732	13.751479705197308
152	cpl	Maslov-Sneppen	100	0.03382049804520375	-0.058162500689268336
153	cpl	Maslov-Sneppen	100	-0.0458581564526545	-2.5986790244211
154	cpl	Maslov-Sneppen	100	-0.022893680561696262	-7.841750516002903
155	cpl	Maslov-Sneppen	100	-0.04651587502903363	-5.44387986646544
156	cpl	Maslov-Sneppen	100	0.0038989647321713283	3.638142324130036
157	cpl	Maslov-Sneppen	100	0.020284328930403345	14.861357425783636
158	cpl	Maslov-Sneppen	100	0.0015334229827769828	3.620567748630416
159	cpl	Maslov-Sneppen	100	-0.02462326468637616	-10.75944254441053
160	cpl	Maslov-Sneppen	100	0.04480994508933609	-17.322710184234907
161	cpl	Maslov-Sneppen	100	0.031039194892054183	11.198720672998599
162	cpl	Maslov-Sneppen	100	0.04254405058966907	-8.808888567952774
163	cpl	Maslov-Sneppen	100	0.0047448719512192435	-2.5140407107097054
164	cpl	Maslov-Sneppen	100	0.005322043120728683	2.9331529730720947
165	cpl	Maslov-Sneppen	100	0.013936727888102003	1.563395951900481
166	cpl	Maslov-Sneppen	100	-0.035521744526493	0.13006877393362395
167	cpl	Maslov-Sneppen	100	0.022785885797493258	-0.20685015957988226
168	cpl	Maslov-Sneppen	100	0.029966307549061478	-15.40398579729994
169	cpl	Maslov-Sneppen	100	0.015675800209402714	-3.7201339515352525
170	cpl	Maslov-Sneppen	100	0.012270496650829422	13.639049193696357
171	cpl	Maslov-Sneppen	100	-0.012275628764469044	1.0539356236291364
172	cpl	Maslov-Sneppen	100	0.022389010553540797	-6.0307465259032185
173	cpl	Maslov-Sneppen	100	-0.004072073794522337	-4.926800191973238
174	cpl	Maslov-Sneppen	100	0.05232258083863296	33.32299855169267
175	cpl	Maslov-Sneppen	100	-0.00476548750186969	11.296554838454526
176	cpl	Maslov-Sneppen	100	0.00033171693034710813	-17.94767002429508
177	cpl	Maslov-Sneppen	100	-0.028392630289383426	10.068324437911011
178	cpl	Maslov-Sneppen	100	0.0026878958521235935	11.962061272390194
179	cpl	Maslov-Sneppen	100	0.0034365684904909427	-1.7976841700924038
180	cpl	Maslov-Sneppen	100	-0.0351154550979916	-0.8773326962446951
181	cpl	Maslov-Sneppen	100	-0.05538062841605512	30.66634309394887
182	cpl	Maslov-Sneppen	100	-0.04035354094631299	7.481475334066233
183	cpl	Maslov-Sneppen	100	0.033557808113627095	-15.62851005484323
184	cpl	Maslov-Sneppen	100	-0.004645394120089931	2.872978419772942
185	cpl	Maslov-Sneppen	100	0.04138416025683056	9.86144507126087
186	cpl	Maslov-Sneppen	100	0.0008064231781277436	-10.19217864382619
187	cpl	Maslov-Sneppen	100	-0.014424094520169947	-17.24445964333528
188	cpl	Maslov-Sneppen	100	-0.020493083912400057	3.240755668394836
189	cpl	Maslov-Sneppen	100	-0.015347331006309244	-3.8584651444256393
190	cpl	Maslov-Sneppen	100	0.025447445641288504	17.315201995085168
191	cpl	Maslov-Sneppen	100	-0.015459022784119302	6.285203696923607
192	cpl	Maslov-Sneppen	100	0.003479300798129384	-19.25451589319468
193	cpl	Maslov-Sneppen	100	0.006009304125602859	16.003762480765587
194	cpl	Maslov-Sneppen	100	-0.054127617797571616	3.8851020797642453
195	cpl	Maslov-Sneppen	100	0.014502911422950066	-26.464037228434893
196	cpl	Maslov-Sneppen	100	0.0016555729234510924	11.400725553884024
197	cpl	Maslov-Sneppen	100	0.013858707569743806	-10.102378239302894
198	cpl	Maslov-Sneppen	100	0.04817918317167481	20.273195836978935
199	cpl	Maslov-Sneppen	100	-0.0009372867426157891	0.34598535395384555
200	cpl	Maslov-Sneppen	100	0.05284259122383643	-13.076657380693538
201	cpl	Maslov-Sneppen	100	0.050232473049121075	7.0172868508364
202	cpl	Maslov-Sneppen	100	-0.029413772964405234	18.491655731341336
203	cpl	Maslov-Sneppen	100	0.05250746670273591	-23.24496350755827
204	cpl	Maslov-Sneppen	100	0.024488823886399825	0.6168353839705795
205	cpl	Maslov-Sneppen	100	0.0020689323961633815	20.746042983628335
206	cpl	Maslov-Sneppen	100	0.014466391734070175	1.8181609461451187
207	cpl	Maslov-Sneppen	100	-0.06213671256344453	0.9256875099926956
208	cpl	Maslov-Sneppen	100	-0.03612216065603163	7.76490045276683
209	cpl	Maslov-Sneppen	100	-0.0014062201208070704	1.0871778503157512
210	cpl	Maslov-Sneppen	100	0.027104574945185693	13.168462102259305
211	cpl	Maslov-Sneppen	100	0.0014186120382766478	3.8340950231633455
212	cpl	Maslov-Sneppen	100	0.021716357905167384	-15.861082100281507
213	cpl	Maslov-Sneppen	100	-0.0004740213651755155	8.52862347637853
214	cpl	Maslov-Sneppen	100	-0.046863538703383924	20.729830026845267
215	cpl	Maslov-Sneppen	100	-0.031613537480419125	-9.26859234190951
216	cpl	Maslov-Sneppen	100	-0.019874144086003718	-17.651057563955497
217	cpl	Maslov-Sneppen	100	-0.11084000639921783	-11.529835100870969
218	cpl	Maslov-Sneppen	100	-0.01933311721170312	3.492418026880538
219	cpl	Maslov-Sneppen	100	-0.05138026047682688	12.640790346840475
220	cpl	Maslov-Sneppen	100	0.0358920713570216	10.931468208561082
221	cpl	Maslov-Sneppen	100	-0.02217481351370836	-10.173132573604088
222	cpl	Maslov-Sneppen	100	0.026109087742949642	-0.059459593277030896
223	cpl	Maslov-Sneppen	100	-0.01399337969096257	-10.79547708734972
224	cpl	Maslov-Sneppen	100	-0.05582078956578772	-10.563430433830359
225	cpl	Maslov-Sneppen	100	-0.07368911616239095	-2.7994775268019434
226	cpl	Maslov-Sneppen	100	0.019025285359425527	0.44256199650213246
227	cpl	Maslov-Sneppen	100	0.054714700318028546	-21.26760415234199
228	cpl	Maslov-Sneppen	100	0.029723320480896025	8.714044978005907
229	cpl	Maslov-Sneppen	100	0.006250146273708409	14.638881820546304
230	cpl	Maslov-Sneppen	100	0.01969606469230636	3.438890727533339
231	cpl	Maslov-Sneppen	100	0.03282239799233859	8.148744131276263
232	cpl	Maslov-Sneppen	100	0.007458763604958961	16.25405119190614
233	cpl	Maslov-Sneppen	100	-0.0033621094275020085	0.0930685873399248
234	cpl	Maslov-Sneppen	100	-0.01835955776105646	-1.2453093506701043
235	cpl	Maslov-Sneppen	100	-0.03272841356927888	52.49502421643687
236	cpl	Maslov-Sneppen	100	-0.013879729140371402	-10.549334844219976
237	cpl	Maslov-Sneppen	100	0.001316287921796899	26.297736441233273
238	cpl	Maslov-Sneppen	100	0.018730485747664574	6.9377439881590455
239	cpl	Maslov-Sneppen	100	0.05813261250452026	-4.25369164328789
240	cpl	Maslov-Sneppen	100	-0.06958335794683271	-6.4942487150317625
241	cpl	Maslov-Sneppen	100	0.034630538630771736	-3.8326650614976234
242	cpl	Maslov-Sneppen	100	-0.014393576715038424	-9.416673923652741
243	cpl	Maslov-Sneppen	100	0.0388688697383882	4.247908787618173
244	cpl	Maslov-Sneppen	100	-0.014445111474320602	-1.351680281767469
245	cpl	Maslov-Sneppen	100	-0.012363608447652785	13.37708992831683
246	cpl	Maslov-Sneppen	100	-0.0159241864179131	-4.918460663463573
247	cpl	Maslov-Sneppen	100	-0.05151852409177019	5.185132609738067
248	cpl	Maslov-Sneppen	100	-0.01201021428031932	21.763222930513855
249	cpl	Maslov-Sneppen	100	-0.024670158259689167	17.216005351260304
250	cpl	Maslov-Sneppen	100	-0.010606715284893271	-8.909051880859234
251	cpl	Maslov-Sneppen	100	0.009841534214573336	-16.2334974941313
252	cpl	Maslov-Sneppen	100	0.008659464080821268	-5.652056553948487
253	cpl	Maslov-Sneppen	100	0.021201992557205698	7.130127050580824
254	cpl	Maslov-Sneppen	100	-0.03314403842653339	-23.94110763823751
255	cpl	Maslov-Sneppen	100	0.04139213221996985	-11.277588345730942
256	cpl	Maslov-Sneppen	100	-0.0051578122835870795	-8.552989537615705
257	cpl	Maslov-Sneppen	100	-0.03584509644499324	17.139625749653828
258	cpl	Maslov-Sneppen	100	0.000535820521985986	-16.936002981479795
259	cpl	Maslov-Sneppen	100	-0.026434765932525407	15.489992995853388
260	cpl	Maslov-Sneppen	100	0.00619624257967575	-10.24314238489831
261	cpl	Maslov-Sneppen	100	-0.05662716570469363	7.861450185008686
262	cpl	Maslov-Sneppen	100	-0.06252234989543852	3.63930255374382
263	cpl	Maslov-Sneppen	100	0.012640947169848319	-14.19883763492761
264	cpl	Maslov-Sneppen	100	0.026701617457240603	-32.06135688752808
265	cpl	Maslov-Sneppen	100	-0.029714260277824703	10.251401205901828
266	cpl	Maslov-Sneppen	100	-0.020414557368626178	-3.5287047132029548
267	cpl	Maslov-Sneppen	100	-0.04276208171011087	23.410064108993407
268	cpl	Maslov-Sneppen	100	-0.008727320819142778	23.582408107993743
269	cpl	Maslov-Sneppen	100	-0.05030081916400917	-16.105363026507646
270	cpl	Maslov-Sneppen	100	-0.006837719223698898	-4.211543015757909
271	cpl	Maslov-Sneppen	100	-0.026777724650545464	-1.420669858958177
272	cpl	Maslov-Sneppen	100	0.006778603975610451	3.817941101903012
273	cpl	Maslov-Sneppen	100	0.03457448598305038	19.23008608937849
274	cpl	Maslov-Sneppen	100	-0.0007341783618716963	7.61999439906766
275	cpl	Maslov-Sneppen	100	-0.0396219960844387	-11.883964249683268
276	cpl	Maslov-Sneppen	100	-0.02949716867369408	6.477605759402177
277	cpl	Maslov-Sneppen	100	-0.03949608681363706	18.615475656484215
278	cpl	Maslov-Sneppen	100	-0.03937823580806561	15.005182839478618
279	cpl	Maslov-Sneppen	100	-0.026255964279233535	-7.625484418351225
280	cpl	Maslov-Sneppen	100	0.02166622264891895	-5.290324570295278
281	cpl	Maslov-Sneppen	100	0.05754633105690981	-8.822824298134796
282	cpl	Maslov-Sneppen	100	0.01996574499035059	-5.287791878109029
283	cpl	Maslov-Sneppen	100	-0.04031245676443382	-27.68208422466619
284	cpl	Maslov-Sneppen	100	0.0059522378500363946	3.2126930428382576
285	cpl	Maslov-Sneppen	100	-0.03697292122398493	-1.4495044867219289
286	cpl	Maslov-Sneppen	100	-0.042800701170455896	4.367187459325572
287	cpl	Maslov-Sneppen	100	0.00023634898278315487	-13.952314069765906
288	cpl	Maslov-Sneppen	100	0.053384443679598784	5.650890744691354
289	cpl	Maslov-Sneppen	100	2.3762469250251412e-05	-12.1569750041482
290	cpl	Maslov-Sneppen	100	0.018956644984023968	13.50628897686968
291	cpl	Maslov-Sneppen	100	0.022391847593772152	-3.278499220447819
292	cpl	Maslov-Sneppen	100	0.01666524499975699	-33.905390115910095
293	cpl	Maslov-Sneppen	100	-0.02870922736899482	5.518755904413191
294	cpl	Maslov-Sneppen	100	-0.018431904848840806	12.645322589091732
295	cpl	Maslov-Sneppen	100	0.012742177882803535	-19.74036557652204
296	cpl	Maslov-Sneppen	100	-0.010402803982702748	-3.7945795915809932
297	cpl	Maslov-Sneppen	100	-0.007094290320495296	-7.6074253336969
298	cpl	Maslov-Sneppen	100	-0.010837102860899853	3.4629201191319314
299	cpl	Maslov-Sneppen	100	-0.005551147070170056	-2.7256665783542324
300	cpl	Maslov-Sneppen	100	-0.010614811789845111	-11.317486398828049
301	cpl	Maslov-Sneppen	100	-0.025959416998429772	8.002963106725685
302	cpl	Maslov-Sneppen	100	0.019622711870591166	3.465998772481236
303	cpl	Maslov-Sneppen	100	0.016049077249241026	-15.833305510295334
304	cpl	Maslov-Sneppen	100	0.0018113758099198556	7.776167727248662
305	cpl	Maslov-Sneppen	100	-0.021583940770561243	4.634315412917014
306	cpl	Maslov-Sneppen	100	-0.016295983524364625	20.374592113545884
307	cpl	Maslov-Sneppen	100	0.023938329218363908	-16.796128913931582
308	cpl	Maslov-Sneppen	100	0.03533565715707546	41.192107186284346
309	cpl	Maslov-Sneppen	100	-0.0049346088758793994	-11.45553086403241
310	cpl	Maslov-Sneppen	100	-0.04997340539373031	0.5752427156228878
311	cpl	Maslov-Sneppen	100	-0.037387175880011066	8.325037259057341
312	cpl	Maslov-Sneppen	100	-0.011282350033256713	-14.561738617739762
313	cpl	Maslov-Sneppen	100	0.0027045697429902457	-20.36857740403516
314	cpl	Maslov-Sneppen	100	-0.028386575970071423	-20.82614234065738
315	cpl	Maslov-Sneppen	100	0.052969507838676065	-5.187754635848116
316	cpl	Maslov-Sneppen	100	-0.01610886150078239	-2.0742653795661337
317	cpl	Maslov-Sneppen	100	0.0472868422658538	-1.545267273116903
318	cpl	Maslov-Sneppen	100	-0.06515514269901589	-17.163195159255142
319	cpl	Maslov-Sneppen	100	-0.03219929518506093	13.227529851513175
320	cpl	Maslov-Sneppen	100	0.006518747931764749	-21.27381470428442
321	cpl	Maslov-Sneppen	100	-0.012554058655757719	4.246751478992977
322	cpl	Maslov-Sneppen	100	-0.06565335692253708	11.742701956892207
323	cpl	Maslov-Sneppen	100	0.034802242383288676	-12.718372160241564
324	cpl	Maslov-Sneppen	100	-0.050265118717828655	-0.9272360093737836
325	cpl	Maslov-Sneppen	100	-0.0028239033943615504	3.6153785363395516
326	cpl	Maslov-Sneppen	100	0.029706124848997147	-20.87819316870067
327	cpl	Maslov-Sneppen	100	0.015243462909313003	4.249500576638675
328	cpl	Maslov-Sneppen	100	0.04102968502225746	6.489433776949138
329	cpl	Maslov-Sneppen	100	6.138900664599157e-06	1.650750733175908
330	cpl	Maslov-Sneppen	100	-0.03837223508254308	-7.297095139397629
331	cpl	Maslov-Sneppen	100	-0.009448303572300623	7.3478295390746515
332	cpl	Maslov-Sneppen	100	-0.0367605741947688	-3.6769988793492345
333	cpl	Maslov-Sneppen	100	-0.016643174783917507	-12.377232759639625
334	cpl	Maslov-Sneppen	100	-0.020420371413583573	12.353846624926328
335	cpl	Maslov-Sneppen	100	-0.009882735503533652	-1.5804696546050323
336	cpl	Maslov-Sneppen	100	-0.028246805881073363	-6.852097275239003
337	cpl	Maslov-Sneppen	100	-0.012488543252172466	18.530972023645386
338	cpl	Maslov-Sneppen	100	-0.019503706842384092	-14.042828317781131
339	cpl	Maslov-Sneppen	100	-0.0011109692375999402	19.949384784126707
340	cpl	Maslov-Sneppen	100	-0.05776196263280493	10.200191916789612
341	cpl	Maslov-Sneppen	100	-0.031104084407923255	-17.37410574620721
342	cpl	Maslov-Sneppen	100	0.03176578591272772	-1.8411948590993106
343	cpl	Maslov-Sneppen	100	0.014371958088402376	19.084206113129756
344	cpl	Maslov-Sneppen	100	-0.07373528807264872	6.924844318800711
345	cpl	Maslov-Sneppen	100	-0.010727241958225522	2.321450278875761
346	cpl	Maslov-Sneppen	100	0.040664472979067556	16.527855856072925
347	cpl	Maslov-Sneppen	100	0.0030980266132336056	-6.279865817253941
348	cpl	Maslov-Sneppen	100	0.031373446826720136	0.19790256129039985
349	cpl	Maslov-Sneppen	100	0.02382176729783942	-1.6616260714279802
350	cpl	Maslov-Sneppen	100	-0.04495812347230955	13.457794826065223
351	cpl	Maslov-Sneppen	100	0.027837012425193437	-7.905517927421229
352	cpl	Maslov-Sneppen	100	0.006702802210737249	2.3563532108925673
353	cpl	Maslov-Sneppen	100	0.029531317045862697	-14.524915131914828
354	cpl	Maslov-Sneppen	100	-0.0022362154143580155	44.968606199568214
355	cpl	Maslov-Sneppen	100	0.01169893175654239	11.653343409141057
356	cpl	Maslov-Sneppen	100	0.006442991260234319	-17.522486862731373
357	cpl	Maslov-Sneppen	100	0.007176206069672082	-15.543343078103147
358	cpl	Maslov-Sneppen	100	0.04719524664518297	55.784433473255326
359	cpl	Maslov-Sneppen	100	-0.008287768716182515	-13.858079447566784
360	cpl	Maslov-Sneppen	100	-0.0042880830161530405	-20.364619742833817
361	cpl	Maslov-Sneppen	100	0.002281229970138604	-18.30094457732142
362	cpl	Maslov-Sneppen	100	-0.04357312340181532	30.532860434008803
363	cpl	Maslov-Sneppen	100	-0.02011343694052105	8.72793418412569
364	cpl	Maslov-Sneppen	100	-0.0037967422152521903	-11.81042715314532
365	cpl	Maslov-Sneppen	100	0.06614002030309574	7.187326199336605
366	cpl	Maslov-Sneppen	100	0.027798177088817027	3.4409348484040163
367	cpl	Maslov-Sneppen	100	-0.03444833277371404	-23.92556841836973
368	cpl	Maslov-Sneppen	100	0.02411161170562304	-24.323511419097084
369	cpl	Maslov-Sneppen	100	0.07004336101996614	-28.102332399896664
370	cpl	Maslov-Sneppen	100	0.04667849265098764	-1.4063825364529576
371	cpl	Maslov-Sneppen	100	-0.018227977410291245	-17.451408194259933
372	cpl	Maslov-Sneppen	100	0.01270797815879032	6.715003707715445
373	cpl	Maslov-Sneppen	100	0.02117659332554154	18.255862097530315
374	cpl	Maslov-Sneppen	100	-0.02158245486143908	-0.15958339747174927
375	cpl	Maslov-Sneppen	100	0.09746233859257165	-16.606028006757715
376	cpl	Maslov-Sneppen	100	0.01655521920209076	-13.099562226434557
377	cpl	Maslov-Sneppen	100	0.044633684176969834	-23.79872072791192
378	cpl	Maslov-Sneppen	100	0.0019362934064206792	19.73447686388323
379	cpl	Maslov-Sneppen	100	0.02594099994055124	8.143811120185916
380	cpl	Maslov-Sneppen	100	-0.08948644039162583	-11.828745335163367
381	cpl	Maslov-Sneppen	100	0.02348151001724224	-5.818703420526995
382	cpl	Maslov-Sneppen	100	0.05346033097047052	-3.7106358390884595
383	cpl	Maslov-Sneppen	100	0.0010842535013813996	-0.16658839888248647
384	cpl	Maslov-Sneppen	100	-0.013359409311673173	11.095160448076038
385	cpl	Maslov-Sneppen	100	0.005208029305370941	14.45414704603818
386	cpl	Maslov-Sneppen	100	-0.006719932889772136	2.754848921043892
387	cpl	Maslov-Sneppen	100	0.014357713684891454	-12.598809511716317
388	cpl	Maslov-Sneppen	100	-0.046458343430741275	11.889788771969148
389	cpl	Maslov-Sneppen	100	0.00365455345360227	-13.156612942779159
390	cpl	Maslov-Sneppen	100	0.0975841599697842	-11.580664907190277
391	cpl	Maslov-Sneppen	100	0.03381485896373287	-9.615338184921555
392	cpl	Maslov-Sneppen	100	0.0008355195375959977	-27.65907312783995
393	cpl	Maslov-Sneppen	100	0.02843892941546382	-15.821459720114872
394	cpl	Maslov-Sneppen	100	-0.01140964435408566	-18.287853762833326
395	cpl	Maslov-Sneppen	100	0.02940035532435034	-8.176132933449333
396	cpl	Maslov-Sneppen	100	-0.03038610115033861	-22.232900536104776
397	cpl	Maslov-Sneppen	100	0.006118969210585189	9.340854119780296
398	cpl	Maslov-Sneppen	100	0.007461615529234374	7.786771239279728
399	cpl	Maslov-Sneppen	100	0.0034141200060116067	2.743495737806633
400	cpl	Maslov-Sneppen	100	-0.019750406487803424	20.404869333211888
401	cpl	Maslov-Sneppen	100	-0.07870764728457906	-10.146975787394398
402	cpl	Maslov-Sneppen	100	-0.015658988639973476	-1.7765285885501594
403	cpl	Maslov-Sneppen	100	0.04732374216643384	-9.793691715435795
404	cpl	Maslov-Sneppen	100	-0.01752223778081439	-23.98693699427726
405	cpl	Maslov-Sneppen	100	-0.014725495649881045	33.763418565020196
406	cpl	Maslov-Sneppen	100	0.03827262782633789	4.330158902327207
407	cpl	Maslov-Sneppen	100	0.03126182513300378	0.7670854653690826
408	cpl	Maslov-Sneppen	100	-0.021368812850514337	-21.319445569548854
409	cpl	Maslov-Sneppen	100	-0.005338605426704217	0.36665310883783303
410	cpl	Maslov-Sneppen	100	-0.0013756120673798923	25.018467944130236
411	cpl	Maslov-Sneppen	100	0.03502174188945022	6.464541627447014
412	cpl	Maslov-Sneppen	100	0.019525592126785393	-1.3757567684560799
413	cpl	Maslov-Sneppen	100	0.012821340285424322	18.822596562888634
414	cpl	Maslov-Sneppen	100	-0.006266288238843123	9.417028339689997
415	cpl	Maslov-Sneppen	100	0.001961129298085946	1.4231589764389727
416	cpl	Maslov-Sneppen	100	-0.030582422441453667	6.5032581976634685
417	cpl	Maslov-Sneppen	100	0.025336024754835127	-26.406723330554787
418	cpl	Maslov-Sneppen	100	-0.006180171623316195	0.4253064182080867
419	cpl	Maslov-Sneppen	100	0.014919765011485666	-20.67828806049038
420	cpl	Maslov-Sneppen	100	-0.04109525981588833	-12.672198271870586
421	cpl	Maslov-Sneppen	100	0.05391042504159744	-13.141089796058045
422	cpl	Maslov-Sneppen	100	0.03348319150672609	-13.458775790632812
423	cpl	Maslov-Sneppen	100	-0.030466864980100906	30.163447178854604
424	cpl	Maslov-Sneppen	100	-0.012764515289896274	-16.862841797199852
425	cpl	Maslov-Sneppen	100	-0.024911515097087035	-19.76745455682422
426	cpl	Maslov-Sneppen	100	0.016205664862125213	-7.385812578687566
427	cpl	Maslov-Sneppen	100	0.01139372971738366	-6.853787365204248
428	cpl	Maslov-Sneppen	100	-0.01958915843948973	-2.678652623758125
429	cpl	Maslov-Sneppen	100	-0.04791117631978771	20.88833478575845
430	cpl	Maslov-Sneppen	100	-0.0007802564473744874	-14.22983861797477
431	cpl	Maslov-Sneppen	100	-0.010081073161711408	-1.9707442242745459
432	cpl	Maslov-Sneppen	100	0.07851465761723797	-0.5145880320209523
433	cpl	Maslov-Sneppen	100	0.031226915857058283	-6.1878426965205
434	cpl	Maslov-Sneppen	100	-0.011819667204212552	38.49955344746196
435	cpl	Maslov-Sneppen	100	0.001265879768080211	-0.4665787691430003
436	cpl	Maslov-Sneppen	100	0.02211592605122209	0.4434969044425318
437	cpl	Maslov-Sneppen	100	0.013077944863064897	-8.462108462855362
438	cpl	Maslov-Sneppen	100	0.0061095965585394475	-8.453873701044778
439	cpl	Maslov-Sneppen	100	-0.028394727582880277	9.117345337157179
440	cpl	Maslov-Sneppen	100	0.015274502496380606	18.63635669720892
441	cpl	Maslov-Sneppen	100	-0.0021392709268510174	-15.614261139701519
442	cpl	Maslov-Sneppen	100	-0.007139414702237637	-14.161874168371627
443	cpl	Maslov-Sneppen	100	-0.01991060855389458	-5.351202594052207
444	cpl	Maslov-Sneppen	100	-0.06393568842996494	16.422597256208775
445	cpl	Maslov-Sneppen	100	-0.0379489213194994	24.146607449000598
446	cpl	Maslov-Sneppen	100	-0.033033475032631626	-16.452548561647937
447	cpl	Maslov-Sneppen	100	-0.02858182527275891	2.333531684542125
448	cpl	Maslov-Sneppen	100	0.0662749200101236	-28.172060771364567
449	cpl	Maslov-Sneppen	100	-0.03355936476876483	-19.043330667876244
450	cpl	Maslov-Sneppen	100	0.01806347474151294	-10.133613372812434
451	cpl	Maslov-Sneppen	100	0.01889793995290257	-7.225386983038605
452	cpl	Maslov-Sneppen	100	-0.0028151243530327836	13.277963484884422
453	cpl	Maslov-Sneppen	100	-0.025081343145962044	-14.348251955114593
454	cpl	Maslov-Sneppen	100	0.000470292680364846	-32.05031691244917
455	cpl	Maslov-Sneppen	100	0.055435451639249234	11.361468307873626
456	cpl	Maslov-Sneppen	100	0.029531441032781595	-7.463919657117486
457	cpl	Maslov-Sneppen	100	-0.00047062554341503434	13.985883623695248
458	cpl	Maslov-Sneppen	100	-0.015591096279289613	-14.225292567608486
459	cpl	Maslov-Sneppen	100	0.004536725180496531	-19.418280585126116
460	cpl	Maslov-Sneppen	100	-0.005046099173377913	2.062092866546668
461	cpl	Maslov-Sneppen	100	-0.016265085647623356	-4.334673073259741
462	cpl	Maslov-Sneppen	100	0.04660521934770265	-13.877727293237404
463	cpl	Maslov-Sneppen	100	-0.021831278540901073	-0.6474648671798289
464	cpl	Maslov-Sneppen	100	-0.012956035811193364	-2.5806910162950603
465	cpl	Maslov-Sneppen	100	0.024536787050051214	-5.7687780230613255
466	cpl	Maslov-Sneppen	100	0.005084043378571383	3.237484385470541
467	cpl	Maslov-Sneppen	100	-0.0001184213492853029	2.953710625242645
468	cpl	Maslov-Sneppen	100	-0.014349192340755573	7.280905893948477
469	cpl	Maslov-Sneppen	100	0.07134071083003705	23.241333613434712
470	cpl	Maslov-Sneppen	100	-0.023718271747711857	-21.85609187919276
471	cpl	Maslov-Sneppen	100	-0.004735101163700604	2.9982477738895628
472	cpl	Maslov-Sneppen	100	-0.04010384290090797	11.158200760033054
473	cpl	Maslov-Sneppen	100	-0.0008532129839122217	2.039887593216214
474	cpl	Maslov-Sneppen	100	-0.002945009236742975	16.198832845956375
475	cpl	Maslov-Sneppen	100	-0.08624212428523445	-13.162941589055851
476	cpl	Maslov-Sneppen	100	-0.030027503633097103	-4.05240343152456
477	cpl	Maslov-Sneppen	100	0.024743228934832613	-12.576197342054371
478	cpl	Maslov-Sneppen	100	0.09637794571494812	11.548134783279457
479	cpl	Maslov-Sneppen	100	0.04906571580479301	-4.357808904794775
480	cpl	Maslov-Sneppen	100	-0.01559433552312602	-22.159677245216926
481	cpl	Maslov-Sneppen	100	0.027898272672881773	-11.396061918167373
482	cpl	Maslov-Sneppen	100	-0.08038948463997347	15.255417795946283
483	cpl	Maslov-Sneppen	100	0.009198274854087925	12.87946571639161
484	cpl	Maslov-Sneppen	100	0.04464919664300181	13.57363886498065
485	cpl	Maslov-Sneppen	100	0.02461485280947734	-3.3363324284253175
486	cpl	Maslov-Sneppen	100	0.053770092477261375	8.587187132546596
487	cpl	Maslov-Sneppen	100	0.02526846611374514	-16.240522800980695
488	cpl	Maslov-Sneppen	100	-0.028459732167144203	-14.78457196565982
489	cpl	Maslov-Sneppen	100	-0.0036474426753611133	18.043958737866223
490	cpl	Maslov-Sneppen	100	-0.010204576303759639	-13.532387760345884
491	cpl	Maslov-Sneppen	100	-0.052449894767562164	7.156221762258721
492	cpl	Maslov-Sneppen	100	-0.0015700289890920207	16.545012227589744
493	cpl	Maslov-Sneppen	100	0.006891512667450586	-2.4701111753760627
494	cpl	Maslov-Sneppen	100	0.04069919628444739	-11.44835258380611
495	cpl	Maslov-Sneppen	100	0.011650578478982066	-6.5691281864055595
496	cpl	Maslov-Sneppen	100	0.03734113613047055	31.207734940077085
497	cpl	Maslov-Sneppen	100	0.04764769190573866	31.46753547676
498	cpl	Maslov-Sneppen	100	0.04996904095176015	29.707344212464236
499	cpl	Maslov-Sneppen	100	-0.037747787903486554	2.1717484176268647
500	cpl	Maslov-Sneppen	100	0.00929757530204514	-5.220151491066328
501	cpl	Maslov-Sneppen	100	-0.029718886379278532	21.399060268893695
502	cpl	Maslov-Sneppen	100	-0.004552717087082337	-13.97120623322397
503	cpl	Maslov-Sneppen	100	-0.021459482836561652	5.91083074028928
504	cpl	Maslov-Sneppen	100	0.024699105967383235	5.8436582871004115
505	cpl	Maslov-Sneppen	100	0.03619703817078146	2.4770254629398467
506	cpl	Maslov-Sneppen	100	0.061778500584962745	0.5381432878153741
507	cpl	Maslov-Sneppen	100	-0.03196990062678189	-16.498864809981864
508	cpl	Maslov-Sneppen	100	-0.029326979943544246	-20.920159108518362
509	cpl	Maslov-Sneppen	100	-0.026419175034028804	-26.08669651734302
510	cpl	Maslov-Sneppen	100	-0.05612402969045252	-24.373233066940713
511	cpl	Maslov-Sneppen	100	-0.0196419317617715	27.725899187713885
512	cpl	Maslov-Sneppen	100	0.05280985869036621	22.16592993403345
513	cpl	Maslov-Sneppen	100	0.034835854165181084	-10.913586317551484
514	cpl	Maslov-Sneppen	100	0.010051947272287538	0.055600075520973215
515	cpl	Maslov-Sneppen	100	0.02554946553248218	-0.8217910627217311
516	cpl	Maslov-Sneppen	100	0.01726332727078803	15.676142543204955
517	cpl	Maslov-Sneppen	100	-0.051718065181812954	-5.927794363279457
518	cpl	Maslov-Sneppen	100	-0.014006120233094239	-5.030716567633612
519	cpl	Maslov-Sneppen	100	-0.06927762962872988	13.493530456833142
520	cpl	Maslov-Sneppen	100	-0.018880326518639187	65.26123316284385
521	cpl	Maslov-Sneppen	100	0.06743134712877236	8.908297954997407
522	cpl	Maslov-Sneppen	100	0.01585950597487412	-18.62440642101908
523	cpl	Maslov-Sneppen	100	-0.06626349180993261	29.12156409281935
524	cpl	Maslov-Sneppen	100	0.00924563130004946	1.0571776527743175
525	cpl	Maslov-Sneppen	100	-0.059554812944846984	13.43724887261425
526	cpl	Maslov-Sneppen	100	0.029200443017640767	16.03906335489037
527	cpl	Maslov-Sneppen	100	-0.022531320508588228	-9.00801992615685
528	cpl	Maslov-Sneppen	100	-0.037043823609742135	20.27567121864971
529	cpl	Maslov-Sneppen	100	0.01210043933118199	-6.848549497510853
530	cpl	Maslov-Sneppen	100	-0.009962863175257483	8.613892519411662
531	cpl	Maslov-Sneppen	100	-0.049472767700361554	-21.540271041863505
532	cpl	Maslov-Sneppen	100	0.010793406772761993	28.45495603890465
533	cpl	Maslov-Sneppen	100	0.005971537957958399	-11.605500709053105
534	cpl	Maslov-Sneppen	100	0.013073770478082714	3.369766856973759
535	cpl	Maslov-Sneppen	100	0.001109845692617752	5.008631713042617
536	cpl	Maslov-Sneppen	100	0.02724609278081672	7.51260010234015
537	cpl	Maslov-Sneppen	100	-0.03897061136826177	8.620183612174445
538	cpl	Maslov-Sneppen	100	-0.011657043476860062	-5.964281782259557
539	cpl	Maslov-Sneppen	100	0.03226571294424974	-26.966210191989916
540	cpl	Maslov-Sneppen	100	-0.031898366775675736	1.7237572237021472
541	cpl	Maslov-Sneppen	100	0.0356778051322385	-7.691802564863296
542	cpl	Maslov-Sneppen	100	0.04625239733434357	4.404699563170967
543	cpl	Maslov-Sneppen	100	-0.017293334839531143	-2.359234497188698
544	cpl	Maslov-Sneppen	100	0.026595508276046842	7.291199931176806
545	cpl	Maslov-Sneppen	100	0.010274767552146884	-31.496147332593715
546	cpl	Maslov-Sneppen	100	-0.0360652423567747	7.421538179388465
547	cpl	Maslov-Sneppen	100	-0.036874556469608674	10.228015238495932
548	cpl	Maslov-Sneppen	100	0.025918966661740983	-6.834370479929516
549	cpl	Maslov-Sneppen	100	-0.020868405975482514	24.68267571606293
550	cpl	Maslov-Sneppen	100	-0.05531001764717189	-4.879416139112457
551	cpl	Maslov-Sneppen	100	-0.052730883510392935	-9.5741867784258
552	cpl	Maslov-Sneppen	100	0.035729196684537105	0.10457760584823578
553	cpl	Maslov-Sneppen	100	-0.015315027950477884	-0.5834190637801675
554	cpl	Maslov-Sneppen	100	0.01203179907878871	-28.829349214180162
555	cpl	Maslov-Sneppen	100	0.054662557106605884	2.3547773088097816
556	cpl	Maslov-Sneppen	100	0.002025310896502652	-3.533631390124186
557	cpl	Maslov-Sneppen	100	0.011383576181278084	-3.9774128996942206
558	cpl	Maslov-Sneppen	100	0.03515201897384417	-28.0939286740497
559	cpl	Maslov-Sneppen	100	-0.015326948443871098	-16.27953073590909
560	cpl	Maslov-Sneppen	100	-0.05523266841637103	-11.042349013343054
561	cpl	Maslov-Sneppen	100	0.023170189551515254	24.212147200456073
562	cpl	Maslov-Sneppen	100	0.027981547600588037	-10.488115704189735
563	cpl	Maslov-Sneppen	100	0.031362718219199184	-18.84959511469513
564	cpl	Maslov-Sneppen	100	-0.008756286256750751	3.188891391931915
565	cpl	Maslov-Sneppen	100	0.02824853661331319	-8.865028953390885
566	cpl	Maslov-Sneppen	100	-0.07651435620630732	-23.98934793490211
567	cpl	Maslov-Sneppen	100	0.030780297314300972	34.138886084806316
568	cpl	Maslov-Sneppen	100	0.03973187530390189	-9.118878829208347
569	cpl	Maslov-Sneppen	100	-0.004158437560405557	8.543851523908042
570	cpl	Maslov-Sneppen	100	0.06624320481140508	-15.329803333753839
571	cpl	Maslov-Sneppen	100	-0.018098770176261263	11.081406350332397
572	cpl	Maslov-Sneppen	100	0.008296181435404046	-8.41116468069735
573	cpl	Maslov-Sneppen	100	-0.0024712716873768045	1.1043789053590327
574	cpl	Maslov-Sneppen	100	0.006643187952588446	15.946039028038628
575	cpl	Maslov-Sneppen	100	0.008596854487084948	-0.13682823468131824
576	cpl	Maslov-Sneppen	100	0.0025229095418383336	-13.114079381591063
577	cpl	Maslov-Sneppen	100	0.007289354289721161	-15.51150297554423
578	cpl	Maslov-Sneppen	100	0.005120716781194139	17.599456507175876
579	cpl	Maslov-Sneppen	100	-0.027056250120114093	-5.1672845886761625
580	cpl	Maslov-Sneppen	100	-0.04632222009269804	5.973542570611074
581	cpl	Maslov-Sneppen	100	0.011958962856978565	0.20035679195822817
582	cpl	Maslov-Sneppen	100	-0.010509096526618848	-3.253958020894348
583	cpl	Maslov-Sneppen	100	-0.017500649258652978	-0.2408053593206225
584	cpl	Maslov-Sneppen	100	0.0672280742715485	0.5006828371495399
585	cpl	Maslov-Sneppen	100	-0.013247787864206504	8.434451828540542
586	cpl	Maslov-Sneppen	100	-0.036616642082336365	-2.5207627896929927
587	cpl	Maslov-Sneppen	100	0.01527097403066514	1.086942317625062
588	cpl	Maslov-Sneppen	100	-0.02905473198937124	-4.304733855126795
589	cpl	Maslov-Sneppen	100	-0.003150323348630673	-21.220504310662076
590	cpl	Maslov-Sneppen	100	-0.06487969970834631	16.745123789695963
591	cpl	Maslov-Sneppen	100	-0.0001897242245428813	-9.014777983582333
592	cpl	Maslov-Sneppen	100	0.024427045524579624	4.888194314732673
593	cpl	Maslov-Sneppen	100	-0.01645849814559964	-5.308227534445712
594	cpl	Maslov-Sneppen	100	-0.014858989800252919	-7.296040021714263
595	cpl	Maslov-Sneppen	100	0.015092223248035929	-18.6229998670399
596	cpl	Maslov-Sneppen	100	0.008230367040339977	-4.67072106929929
597	cpl	Maslov-Sneppen	100	0.05214228722666586	-1.9507361122261222
598	cpl	Maslov-Sneppen	100	0.047869127544715215	18.43098727772587
599	cpl	Maslov-Sneppen	100	-0.025399010741080735	0.8039618954666125
600	cpl	Maslov-Sneppen	100	-0.026509133523663568	-1.6855867703058274
601	cpl	Maslov-Sneppen	100	-0.006965326634845049	-7.800254457263296
602	cpl	Maslov-Sneppen	100	0.0041999958691310195	5.026951146115766
603	cpl	Maslov-Sneppen	100	-0.003583495927892852	-5.523120298697223
604	cpl	Maslov-Sneppen	100	0.009554101319126316	3.252908174396798
605	cpl	Maslov-Sneppen	100	0.029380653346645372	2.667404192913121
606	cpl	Maslov-Sneppen	100	-0.025611394077957747	-2.5654768963528336
607	cpl	Maslov-Sneppen	100	0.04723917439520973	-23.60258209951829
608	cpl	Maslov-Sneppen	100	0.033745172640379	-14.801121630642209
609	cpl	Maslov-Sneppen	100	0.05889150598618136	-1.304960273814133
610	cpl	Maslov-Sneppen	100	0.006934214183726328	-6.239174568755774
611	cpl	Maslov-Sneppen	100	-0.014211168092292021	-6.783289116303484
612	cpl	Maslov-Sneppen	100	0.023757467447923748	-4.6282025192309755
613	cpl	Maslov-Sneppen	100	0.0068951012765843854	18.74458648648099
614	cpl	Maslov-Sneppen	100	0.016202632142151695	-17.370082058982277
615	cpl	Maslov-Sneppen	100	0.0427565523934579	11.52126311485237
616	cpl	Maslov-Sneppen	100	0.011451023171967202	18.210466449168308
617	cpl	Maslov-Sneppen	100	0.05610102168230401	18.01257798546503
618	cpl	Maslov-Sneppen	100	0.017488921386855906	-21.114056072523617
619	cpl	Maslov-Sneppen	100	-0.05433272952150606	13.441050229765503
620	cpl	Maslov-Sneppen	100	-0.004535853086412982	-27.243214229525375
621	cpl	Maslov-Sneppen	100	0.002522111563845369	3.647962667419522
622	cpl	Maslov-Sneppen	100	-0.10712356862227304	-16.097943353790438
623	cpl	Maslov-Sneppen	100	0.021747538169156144	-13.718482486077162
624	cpl	Maslov-Sneppen	100	0.04913869759643079	-5.147524561143191
625	cpl	Maslov-Sneppen	100	-0.06505098519005421	-19.37106715111098
626	cpl	Maslov-Sneppen	100	-0.004761163801877437	7.440143255330782
627	cpl	Maslov-Sneppen	100	0.012148949874614135	-19.10211220588925
628	cpl	Maslov-Sneppen	100	-0.024326888876187565	-2.4634117456639055
629	cpl	Maslov-Sneppen	100	0.017874780257924706	13.911070424056568
630	cpl	Maslov-Sneppen	100	0.0016451792814596879	-17.497379533085955
631	cpl	Maslov-Sneppen	100	0.0033275669565199844	13.916440186142387
632	cpl	Maslov-Sneppen	100	0.06726672980434666	-18.05750334487095
633	cpl	Maslov-Sneppen	100	0.02614570793550592	12.318301911506174
634	cpl	Maslov-Sneppen	100	0.003990213620566203	17.72054758381035
635	cpl	Maslov-Sneppen	100	0.05523650431913059	-5.453749064041029
636	cpl	Maslov-Sneppen	100	0.04092951690550521	20.416089867431143
637	cpl	Maslov-Sneppen	100	0.0355889884248348	33.32451289099208
638	cpl	Maslov-Sneppen	100	-0.011657483978172742	-4.442651186979541
639	cpl	Maslov-Sneppen	100	0.03467063062287673	-10.987245520743237
640	cpl	Maslov-Sneppen	100	0.0038589436881427165	-16.090599574281896
641	cpl	Maslov-Sneppen	100	-0.01960680390992822	-6.5917553568535086
642	cpl	Maslov-Sneppen	100	-0.018661953803382102	-4.25715574354051
643	cpl	Maslov-Sneppen	100	0.01975764162773181	8.667474009102333
644	cpl	Maslov-Sneppen	100	0.03336145975577388	34.41137135410225
645	cpl	Maslov-Sneppen	100	0.03905508274009812	-4.417874715212265
646	cpl	Maslov-Sneppen	100	0.06954205143204724	-17.374978680116275
647	cpl	Maslov-Sneppen	100	-0.008863528267678012	4.7193777445170335
648	cpl	Maslov-Sneppen	100	-0.02160143767529319	-3.3698653370466474
649	cpl	Maslov-Sneppen	100	0.013630895251285895	22.30005284015642
650	cpl	Maslov-Sneppen	100	-0.03494739101253872	7.694615747616022
651	cpl	Maslov-Sneppen	100	-0.040241438147743336	15.857481871471965
652	cpl	Maslov-Sneppen	100	-0.032081885119236396	-0.2550669679198411
653	cpl	Maslov-Sneppen	100	0.026066250838006632	5.179742533777823
654	cpl	Maslov-Sneppen	100	0.061223461741868664	11.036215026321093
655	cpl	Maslov-Sneppen	100	0.03702671680289668	18.23191018372623
656	cpl	Maslov-Sneppen	100	-0.006749581159981485	-30.508862616591614
657	cpl	Maslov-Sneppen	100	0.019757763661565786	-6.653638896777436
658	cpl	Maslov-Sneppen	100	0.03638345227171887	8.806914391880353
659	cpl	Maslov-Sneppen	100	0.03140026843067884	-18.13228475349678
660	cpl	Maslov-Sneppen	100	-0.057920523612690324	17.303580759336647
661	cpl	Maslov-Sneppen	100	-0.005455377310978672	-0.4129770099698259
662	cpl	Maslov-Sneppen	100	0.03772667989525549	-30.649140124905628
663	cpl	Maslov-Sneppen	100	-0.023336941169412345	10.87278332971601
664	cpl	Maslov-Sneppen	100	-0.023855642556194427	-5.7130644829211
665	cpl	Maslov-Sneppen	100	-0.015605174232847513	-13.98774107274069
666	cpl	Maslov-Sneppen	100	0.004539185729201599	5.823656426537033
667	cpl	Maslov-Sneppen	100	0.020479222840854065	-3.9657883691210234
668	cpl	Maslov-Sneppen	100	-0.004586005765202983	5.92907521442388
669	cpl	Maslov-Sneppen	100	-0.0091194763447755	-9.948369101695203
670	cpl	Maslov-Sneppen	100	-0.018288230997692976	-23.820327327555205
671	cpl	Maslov-Sneppen	100	-0.024487047737019763	11.74114193665928
672	cpl	Maslov-Sneppen	100	-0.025629089507920217	-0.7113678126223546
673	cpl	Maslov-Sneppen	100	-0.0032627017248036336	-12.84228901929971
674	cpl	Maslov-Sneppen	100	0.03400930305702843	-2.339178938926344
675	cpl	Maslov-Sneppen	100	-0.018672847983966432	32.16992333033244
676	cpl	Maslov-Sneppen	100	0.022879272927047837	1.9376015424871602
677	cpl	Maslov-Sneppen	100	0.015139440513012954	35.825227866016576
678	cpl	Maslov-Sneppen	100	0.013864177579472883	-16.665390728536504
679	cpl	Maslov-Sneppen	100	-0.009967767964406418	8.031849365336306
680	cpl	Maslov-Sneppen	100	0.02671179245049145	-3.029674205256653
681	cpl	Maslov-Sneppen	100	0.02465676477531074	-18.249233211310845
682	cpl	Maslov-Sneppen	100	0.04553766918980768	-15.59491636282072
683	cpl	Maslov-Sneppen	100	-0.017828809788558175	27.325135670382384
684	cpl	Maslov-Sneppen	100	-0.06334818909845798	-3.1205894714382287
685	cpl	Maslov-Sneppen	100	0.045942616275827707	1.5477915320037121
686	cpl	Maslov-Sneppen	100	-0.03230053778702904	9.986489338399243
687	cpl	Maslov-Sneppen	100	-0.017395369140708026	14.116030907344046
688	cpl	Maslov-Sneppen	100	-0.041893592943586654	-5.993681315657678
689	cpl	Maslov-Sneppen	100	-0.022900958734493986	-15.221942263301674
690	cpl	Maslov-Sneppen	100	-0.017821862470558503	-0.644655893635335
691	cpl	Maslov-Sneppen	100	-0.03178383160734256	-2.1811614155333987
692	cpl	Maslov-Sneppen	100	0.04073602369750372	-13.71143335643187
693	cpl	Maslov-Sneppen	100	0.021263966596097653	-9.74041957550588
694	cpl	Maslov-Sneppen	100	0.03624736987383591	0.9525296258982148
695	cpl	Maslov-Sneppen	100	-0.036493034983944864	-2.802712964854247
696	cpl	Maslov-Sneppen	100	0.014509679234231736	15.71783697111828
697	cpl	Maslov-Sneppen	100	-0.007018323435086758	1.1841449684851577
698	cpl	Maslov-Sneppen	100	-0.028859223845348576	3.1768967768018306
699	cpl	Maslov-Sneppen	100	-0.03410236859309603	1.7290903086954041
700	cpl	Maslov-Sneppen	100	5.361219228290523e-05	4.074910424912762
701	cpl	Maslov-Sneppen	100	-0.0017350703618797631	-5.077289269869401
702	cpl	Maslov-Sneppen	100	0.02688059294403409	1.6212379803219423
703	cpl	Maslov-Sneppen	100	0.016272957181794088	13.597451144116857
704	cpl	Maslov-Sneppen	100	0.03488578978047746	-15.302359215746383
705	cpl	Maslov-Sneppen	100	-0.054268014146171835	-11.182135747121235
706	cpl	Maslov-Sneppen	100	-0.012588598303038512	-4.735927031303136
707	cpl	Maslov-Sneppen	100	-0.022250615490327894	-2.7929372299332353
708	cpl	Maslov-Sneppen	100	-0.003392180313463544	22.679616981816814
709	cpl	Maslov-Sneppen	100	-0.0005399154456973962	-16.580730729070865
710	cpl	Maslov-Sneppen	100	-0.010441404894675274	7.784909076869777
711	cpl	Maslov-Sneppen	100	0.02917086363003265	23.83639407170709
712	cpl	Maslov-Sneppen	100	-0.0013376603771623604	21.023123866596226
713	cpl	Maslov-Sneppen	100	-0.018691915009258174	-2.8654389691588404
714	cpl	Maslov-Sneppen	100	-0.03888845062120401	29.290128413823975
715	cpl	Maslov-Sneppen	100	-0.013185709250835608	-19.153587472974866
716	cpl	Maslov-Sneppen	100	0.020781690406283762	-11.993922625511393
717	cpl	Maslov-Sneppen	100	0.014629426730127446	-7.516248798819788
718	cpl	Maslov-Sneppen	100	-0.03077485590772668	-7.869022266681334
719	cpl	Maslov-Sneppen	100	-0.029754237771836323	-9.397167073323393
720	cpl	Maslov-Sneppen	100	-0.0722382622469503	7.948349159999688
721	cpl	Maslov-Sneppen	100	-0.03036591967708213	-20.152040840489356
722	cpl	Maslov-Sneppen	100	0.05279790458767376	2.0614435265310234
723	cpl	Maslov-Sneppen	100	0.06121201273009273	-18.737381744547633
724	cpl	Maslov-Sneppen	100	-0.0742386686237017	16.281516932460313
725	cpl	Maslov-Sneppen	100	0.0011586189412098927	-13.967045477824295
726	cpl	Maslov-Sneppen	100	-0.005881214645247333	-0.19108258768010666
727	cpl	Maslov-Sneppen	100	-0.045576843495141406	-1.265358448276884
728	cpl	Maslov-Sneppen	100	-0.009971541913275176	-16.689917919509437
729	cpl	Maslov-Sneppen	100	-0.04834135276100503	17.19410795030721
730	cpl	Maslov-Sneppen	100	0.0013609876035554718	-7.101358231428495
731	cpl	Maslov-Sneppen	100	0.038580415748213824	4.30019632664557
732	cpl	Maslov-Sneppen	100	0.03326300450608931	-13.156890869298262
733	cpl	Maslov-Sneppen	100	0.007388153736087713	8.926502713910645
734	cpl	Maslov-Sneppen	100	0.03788641563815061	10.465698749301549
735	cpl	Maslov-Sneppen	100	-0.04154030000606838	-1.9222164023953603
736	cpl	Maslov-Sneppen	100	-0.026804753644914178	-8.13144244783624
737	cpl	Maslov-Sneppen	100	-0.011510247888119263	-28.944151623541835
738	cpl	Maslov-Sneppen	100	-0.020381707844682583	-8.610095940811823
739	cpl	Maslov-Sneppen	100	-0.03843562898587818	11.154983385273026
740	cpl	Maslov-Sneppen	100	0.04551206638344861	-7.953316542803705
741	cpl	Maslov-Sneppen	100	0.019723828245635053	6.478744657304579
742	cpl	Maslov-Sneppen	100	-0.00961598291543211	9.771915221541894
743	cpl	Maslov-Sneppen	100	0.049723866933106625	-23.285082800302003
744	cpl	Maslov-Sneppen	100	-0.0015630823661611773	7.923638712884163
745	cpl	Maslov-Sneppen	100	0.024292103104643827	-9.480776109367001
746	cpl	Maslov-Sneppen	100	-0.0004198437730984794	-13.872512099250065
747	cpl	Maslov-Sneppen	100	-0.016888502233102384	-4.888067874060822
748	cpl	Maslov-Sneppen	100	0.015130221244660468	3.5841242824349804
749	cpl	Maslov-Sneppen	100	-0.04140449123545899	-8.44364063289158
750	cpl	Maslov-Sneppen	100	0.011653678328900784	-6.469991300968873
751	cpl	Maslov-Sneppen	100	-0.014520635104336557	4.9054151495229315
752	cpl	Maslov-Sneppen	100	0.013889739846741404	7.108004615848973
753	cpl	Maslov-Sneppen	100	-0.008844889844491883	-11.363999624659368
754	cpl	Maslov-Sneppen	100	0.004239199330054717	-23.921978412303606
755	cpl	Maslov-Sneppen	100	-0.019246808621263652	-4.16223467215586
756	cpl	Maslov-Sneppen	100	-0.01491534812733943	-7.761387885427902
757	cpl	Maslov-Sneppen	100	-0.0022477515473616426	-7.735999701507098
758	cpl	Maslov-Sneppen	100	-0.050955178215077224	14.160162769806458
759	cpl	Maslov-Sneppen	100	0.008294800227244872	-13.338332431523803
760	cpl	Maslov-Sneppen	100	0.051394748412059287	-25.63925905647792
761	cpl	Maslov-Sneppen	100	-0.014875939403218146	10.662595576969736
762	cpl	Maslov-Sneppen	100	0.006662243101498738	-11.711734973917439
763	cpl	Maslov-Sneppen	100	-0.025201306657873578	10.971589511440406
764	cpl	Maslov-Sneppen	100	0.02566722045067962	-7.817139820176772
765	cpl	Maslov-Sneppen	100	0.009430351440762064	8.664048852976114
766	cpl	Maslov-Sneppen	100	0.009114024571447549	2.538903054878978
767	cpl	Maslov-Sneppen	100	-0.013334983704858396	-4.500164189736118
768	cpl	Maslov-Sneppen	100	-0.04851384567419083	-13.626003114898385
769	cpl	Maslov-Sneppen	100	0.021356746502259324	-8.297043313826759
770	cpl	Maslov-Sneppen	100	0.020367658491672644	13.858334396657416
771	cpl	Maslov-Sneppen	100	-0.014496518004127512	-11.540489462336573
772	cpl	Maslov-Sneppen	100	0.032325927469296065	8.097747885058983
773	cpl	Maslov-Sneppen	100	-0.0154282709280806	26.308665997875373
774	cpl	Maslov-Sneppen	100	0.014191377111336936	-7.238071337100887
775	cpl	Maslov-Sneppen	100	0.026780676289180013	-6.643826763260171
776	cpl	Maslov-Sneppen	100	0.03359163105088568	0.7947110476776591
777	cpl	Maslov-Sneppen	100	-0.010622872776410929	4.393808314875726
778	cpl	Maslov-Sneppen	100	-0.027664774243925324	-21.65037955625363
779	cpl	Maslov-Sneppen	100	-0.02299850819540632	-24.89351059864455
780	cpl	Maslov-Sneppen	100	0.023155394475124113	10.022575851487584
781	cpl	Maslov-Sneppen	100	0.02457677880041285	-13.083918279126083
782	cpl	Maslov-Sneppen	100	-0.06485281575858276	-22.97656979058163
783	cpl	Maslov-Sneppen	100	-0.04362103725531793	-19.801088637190283
784	cpl	Maslov-Sneppen	100	-0.047322465887515076	0.12980650842201433
785	cpl	Maslov-Sneppen	100	-0.05628932800977323	16.36147709361989
786	cpl	Maslov-Sneppen	100	-0.00810266614430113	-5.1749870143979315
787	cpl	Maslov-Sneppen	100	-0.00042266096726662557	-13.66268875827799
788	cpl	Maslov-Sneppen	100	-0.023298649743322002	8.912357937190576
789	cpl	Maslov-Sneppen	100	0.02244810257476701	2.037915292557806
790	cpl	Maslov-Sneppen	100	-0.05734209902784301	17.25661783017245
791	cpl	Maslov-Sneppen	100	0.008562513068767838	2.2748297295866755
792	cpl	Maslov-Sneppen	100	-0.0254983423992095	1.733189985320183
793	cpl	Maslov-Sneppen	100	-0.02704355731237906	-13.07400236831073
794	cpl	Maslov-Sneppen	100	-0.0012391265706484815	-3.6322030072849247
795	cpl	Maslov-Sneppen	100	-0.054030504197885215	2.602609888294757
796	cpl	Maslov-Sneppen	100	-0.010756637607028958	0.2445581538953604
797	cpl	Maslov-Sneppen	100	0.00916925509986881	-8.335780838355177
798	cpl	Maslov-Sneppen	100	-0.08446950966993484	-0.8715209800180519
799	cpl	Maslov-Sneppen	100	0.029171085749348777	22.884892100258295
800	cpl	Maslov-Sneppen	100	0.04452579623321189	-11.572580014286183
801	cpl	Maslov-Sneppen	100	0.0207025650545236	25.154352470246742
802	cpl	Maslov-Sneppen	100	0.05415361588734517	18.225228616940782
803	cpl	Maslov-Sneppen	100	-0.02825424870407567	6.136030390232514
804	cpl	Maslov-Sneppen	100	-0.06880184184075083	4.970165501874974
805	cpl	Maslov-Sneppen	100	-0.005457290405279938	18.1588766906322
806	cpl	Maslov-Sneppen	100	-0.004733089199270346	-3.4218312073557966
807	cpl	Maslov-Sneppen	100	-0.009925425287269642	32.42548254867298
808	cpl	Maslov-Sneppen	100	-0.011429612681462952	10.181452377048895
809	cpl	Maslov-Sneppen	100	0.026403785845795474	7.952793939393474
810	cpl	Maslov-Sneppen	100	0.04233866214824897	6.578049947835826
811	cpl	Maslov-Sneppen	100	-0.024655925062266305	-8.767401822336824
812	cpl	Maslov-Sneppen	100	0.039384762803620604	20.65370651876219
813	cpl	Maslov-Sneppen	100	0.005825300241536674	3.123539126745029
814	cpl	Maslov-Sneppen	100	0.012198473940092398	2.537771234651569
815	cpl	Maslov-Sneppen	100	0.05012611756561603	-1.720911142957136
816	cpl	Maslov-Sneppen	100	0.0035207786521714224	-6.6416658538420315
817	cpl	Maslov-Sneppen	100	0.03594315437268299	-11.892248740923504
818	cpl	Maslov-Sneppen	100	0.009362652947228527	2.9267754189687154
819	cpl	Maslov-Sneppen	100	-0.013237348233416992	-5.384093924183954
820	cpl	Maslov-Sneppen	100	-0.023496437055532473	-2.5165391048256898
821	cpl	Maslov-Sneppen	100	0.02119291446389008	-19.545144105650316
822	cpl	Maslov-Sneppen	100	0.03656087858943717	-7.418330871881198
823	cpl	Maslov-Sneppen	100	0.015905322112065398	-7.782232446620736
824	cpl	Maslov-Sneppen	100	-0.03118200704514064	12.785506100221053
825	cpl	Maslov-Sneppen	100	-0.051435287295210214	19.416551681342163
826	cpl	Maslov-Sneppen	100	-0.004085667224512372	21.34515424337888
827	cpl	Maslov-Sneppen	100	-0.0049146546656730515	2.1877247032064964
828	cpl	Maslov-Sneppen	100	0.025807003403707084	-24.467203416635282
829	cpl	Maslov-Sneppen	100	-0.029784470740511937	5.137348386819373
830	cpl	Maslov-Sneppen	100	-0.01983336669736739	-13.275276416506992
831	cpl	Maslov-Sneppen	100	-0.055237942957553236	14.451223205069663
832	cpl	Maslov-Sneppen	100	0.00987219159336638	-11.947974467666295
833	cpl	Maslov-Sneppen	100	-0.03644790156088213	17.267293448319144
834	cpl	Maslov-Sneppen	100	-0.005078662805291802	-5.035509799175253
835	cpl	Maslov-Sneppen	100	0.04648824539518201	-12.253283041966093
836	cpl	Maslov-Sneppen	100	0.028622007711045203	-5.859560607236744
837	cpl	Maslov-Sneppen	100	-0.038250630685617654	-16.075054275607673
838	cpl	Maslov-Sneppen	100	0.009374314799461122	53.096394959623396
839	cpl	Maslov-Sneppen	100	-0.023775318870652026	-5.892156230364024
840	cpl	Maslov-Sneppen	100	0.011693866366204304	0.7143725916799473
841	cpl	Maslov-Sneppen	100	0.002467093813825594	0.823206917481911
842	cpl	Maslov-Sneppen	100	-0.003232295945922188	1.129428083506384
843	cpl	Maslov-Sneppen	100	0.008937255614948798	-15.930502728135584
844	cpl	Maslov-Sneppen	100	0.00045649480906919987	1.7231018044160422
845	cpl	Maslov-Sneppen	100	-0.010271274490837685	33.35570755767153
846	cpl	Maslov-Sneppen	100	-0.011321335081707306	5.221558749799608
847	cpl	Maslov-Sneppen	100	-0.009400529106993407	7.330279611219667
848	cpl	Maslov-Sneppen	100	-0.06789545006478953	-5.810529800029361
849	cpl	Maslov-Sneppen	100	-0.05193380943057815	-20.478196017742764
850	cpl	Maslov-Sneppen	100	0.0098486338498201	-23.691539596335595
851	cpl	Maslov-Sneppen	100	0.006552739650368955	-19.079069924716777
852	cpl	Maslov-Sneppen	100	-0.03374954681206237	-4.340505544552308
853	cpl	Maslov-Sneppen	100	-0.006082644414037643	9.834856566571588
854	cpl	Maslov-Sneppen	100	0.006955179939538408	-3.1453640506212377
855	cpl	Maslov-Sneppen	100	0.0015487111228675852	20.312837854407892
856	cpl	Maslov-Sneppen	100	0.011506605944808632	27.78890598918393
857	cpl	Maslov-Sneppen	100	-0.018507120723928256	-2.3240612632740993
858	cpl	Maslov-Sneppen	100	0.007896775485640491	-6.475343844832329
859	cpl	Maslov-Sneppen	100	-0.0635383437434206	-10.19246649617125
860	cpl	Maslov-Sneppen	100	-0.059620556018337975	14.493300583345833
861	cpl	Maslov-Sneppen	100	0.0038944084064427564	0.18984780780269903
862	cpl	Maslov-Sneppen	100	0.01008518204457348	15.941044448474084
863	cpl	Maslov-Sneppen	100	-0.02142892877221806	-9.950853017997975
864	cpl	Maslov-Sneppen	100	-0.0004289929552590851	-1.222658030692884
865	cpl	Maslov-Sneppen	100	0.03691124683073677	7.455689700776041
866	cpl	Maslov-Sneppen	100	-0.028802475292026477	1.5602803546317465
867	cpl	Maslov-Sneppen	100	-0.012088916027725612	12.995453166150114
868	cpl	Maslov-Sneppen	100	0.04025216327258711	24.481451823346564
869	cpl	Maslov-Sneppen	100	0.014441092853063832	2.1758184562422076
870	cpl	Maslov-Sneppen	100	-0.03515905253933976	7.329455405467805
871	cpl	Maslov-Sneppen	100	0.01563209626905981	-11.91787035455484
872	cpl	Maslov-Sneppen	100	0.028906311455912607	19.036028709235943
873	cpl	Maslov-Sneppen	100	0.07614053472333075	-23.23604428223695
874	cpl	Maslov-Sneppen	100	0.046906989123707714	-10.925298082971391
875	cpl	Maslov-Sneppen	100	-0.0051059696129880285	3.9468429514776986
876	cpl	Maslov-Sneppen	100	-0.020890063597247523	-31.127647979310208
877	cpl	Maslov-Sneppen	100	0.03941397282498451	-17.865050546589007
878	cpl	Maslov-Sneppen	100	0.04577672752982667	-20.316444724194106
879	cpl	Maslov-Sneppen	100	-0.006371919831622338	11.592893134312359
880	cpl	Maslov-Sneppen	100	0.017114063571427328	37.47150748923785
881	cpl	Maslov-Sneppen	100	-0.07086374244800235	25.618487739023283
882	cpl	Maslov-Sneppen	100	-0.013228288176688223	-17.671170517867537
883	cpl	Maslov-Sneppen	100	0.005323040600685373	8.854465099864427
884	cpl	Maslov-Sneppen	100	-0.08400486348440903	-8.2083983091872
885	cpl	Maslov-Sneppen	100	-0.06328592984334007	1.911328727705292
886	cpl	Maslov-Sneppen	100	-0.03874532563108635	-23.414004722678488
887	cpl	Maslov-Sneppen	100	-0.010824735371445883	6.064645598728083
888	cpl	Maslov-Sneppen	100	-0.022354875741318163	-10.298986862389146
889	cpl	Maslov-Sneppen	100	-0.020896075769078513	15.56274681357369
890	cpl	Maslov-Sneppen	100	0.005394884028743073	-12.972709956160914
891	cpl	Maslov-Sneppen	100	-0.0433751128488025	17.546328843553592
892	cpl	Maslov-Sneppen	100	-0.014460629712564774	-22.593561085332876
893	cpl	Maslov-Sneppen	100	0.03311868744420937	-6.423174636684048
894	cpl	Maslov-Sneppen	100	0.007301461034496658	7.102545119637849
895	cpl	Maslov-Sneppen	100	0.0015664484907476895	2.6795382149607305
896	cpl	Maslov-Sneppen	100	-0.01590936399210213	17.788958045529192
897	cpl	Maslov-Sneppen	100	-0.07122397377766324	21.829586743777043
898	cpl	Maslov-Sneppen	100	0.013847165671076833	19.754708414566853
899	cpl	Maslov-Sneppen	100	0.012532291658672756	39.969095145394604
900	cpl	Maslov-Sneppen	100	-0.01640553222047816	11.856103028299469
901	cpl	Maslov-Sneppen	100	-0.03315326516937667	-14.780438259555083
902	cpl	Maslov-Sneppen	100	-0.02807409336744357	2.2510385517121456
903	cpl	Maslov-Sneppen	100	-0.009508197731272348	5.066144262718381
904	cpl	Maslov-Sneppen	100	-0.01626517409350016	20.680014917596488
905	cpl	Maslov-Sneppen	100	0.029020003264506076	-1.5023785256317963
906	cpl	Maslov-Sneppen	100	-0.014661531936086965	26.764428735140942
907	cpl	Maslov-Sneppen	100	0.012571867039216162	43.799747880611356
908	cpl	Maslov-Sneppen	100	-0.03896069415176499	-22.955000086926137
909	cpl	Maslov-Sneppen	100	-0.01024938037544235	-24.738443431662223
910	cpl	Maslov-Sneppen	100	0.016736368174988754	23.61785129805007
911	cpl	Maslov-Sneppen	100	-0.055120231502711725	-2.2234670168400634
912	cpl	Maslov-Sneppen	100	0.029921582583760903	-0.3815169097874814
913	cpl	Maslov-Sneppen	100	-0.01638319710338671	4.602245403957092
914	cpl	Maslov-Sneppen	100	0.008168134632011928	-11.337254369435264
915	cpl	Maslov-Sneppen	100	-0.01640798207284622	12.958419234288113
916	cpl	Maslov-Sneppen	100	-0.00021909527120321084	7.851610742256191
917	cpl	Maslov-Sneppen	100	-0.033467117700130784	12.218281091204892
918	cpl	Maslov-Sneppen	100	0.05643844123455255	-10.264238065818452
919	cpl	Maslov-Sneppen	100	-0.011828960868497333	-15.717242510067496
920	cpl	Maslov-Sneppen	100	0.06253659710283456	-11.613604903782997
921	cpl	Maslov-Sneppen	100	0.04199013562853713	16.259638436640447
922	cpl	Maslov-Sneppen	100	0.009254676237568791	-25.50233078546727
923	cpl	Maslov-Sneppen	100	0.07279306527230259	-6.683961982829656
924	cpl	Maslov-Sneppen	100	-0.008689347839379812	16.514165733012135
925	cpl	Maslov-Sneppen	100	-0.01492916169177011	-10.915014878099944
926	cpl	Maslov-Sneppen	100	0.040138062768925536	-1.923275158090655
927	cpl	Maslov-Sneppen	100	0.005542562011645678	25.74087562535685
928	cpl	Maslov-Sneppen	100	-0.04631737867614668	-2.4170483108200678
929	cpl	Maslov-Sneppen	100	0.0029550343697756294	14.812557112294378
930	cpl	Maslov-Sneppen	100	-0.002113834341701283	-10.47096023447504
931	cpl	Maslov-Sneppen	100	0.02034835406226891	-8.14349057510814
932	cpl	Maslov-Sneppen	100	0.0662489514524886	-17.792475277023204
933	cpl	Maslov-Sneppen	100	0.015017502779400366	-15.473391797506943
934	cpl	Maslov-Sneppen	100	0.02504348083378415	2.4629483728086323
935	cpl	Maslov-Sneppen	100	-0.012197839750800993	13.318166346654149
936	cpl	Maslov-Sneppen	100	-0.008636616419516217	2.7927190663934214
937	cpl	Maslov-Sneppen	100	0.029697290494486724	-2.328962269478562
938	cpl	Maslov-Sneppen	100	-0.004716725353757363	0.4429353195337897
939	cpl	Maslov-Sneppen	100	0.04017608835869754	4.080315777339371
940	cpl	Maslov-Sneppen	100	-0.033867480306468085	-0.27746198947656614
941	cpl	Maslov-Sneppen	100	0.00552725227376836	1.7101118091740648
942	cpl	Maslov-Sneppen	100	-0.043629928633215034	4.644806625787708
943	cpl	Maslov-Sneppen	100	0.05336377726212174	7.103744624813846
944	cpl	Maslov-Sneppen	100	-0.013045215881511696	6.439873175505249
945	cpl	Maslov-Sneppen	100	-0.011161669953469166	-14.190019168119381
946	cpl	Maslov-Sneppen	100	0.019466357582581324	-3.0491169358891588
947	cpl	Maslov-Sneppen	100	0.002267880777705285	3.339115615199591
948	cpl	Maslov-Sneppen	100	0.02319412280705705	-4.796103365248813
949	cpl	Maslov-Sneppen	100	0.01832309535957327	-17.581262568526604
950	cpl	Maslov-Sneppen	100	-0.023021509799176727	-25.218656246582967
951	cpl	Maslov-Sneppen	100	-0.06321654683400643	21.252065822565598
952	cpl	Maslov-Sneppen	100	0.000607302064012557	4.789517742878708
953	cpl	Maslov-Sneppen	100	-0.03210594570922199	-10.417753211485909
954	cpl	Maslov-Sneppen	100	-0.08019857964099529	11.756101601165309
955	cpl	Maslov-Sneppen	100	0.012402402173300022	21.52769996307659
956	cpl	Maslov-Sneppen	100	0.04664609425738252	-3.5671756928150695
957	cpl	Maslov-Sneppen	100	0.003019505795575616	-5.584577405350239
958	cpl	Maslov-Sneppen	100	0.029193986943712415	0.7319215895584362
959	cpl	Maslov-Sneppen	100	-0.010956653773777589	4.4095187424927875
960	cpl	Maslov-Sneppen	100	-0.08670302652404294	12.832921371510366
961	cpl	Maslov-Sneppen	100	-0.03676422141874598	40.62324812303936
962	cpl	Maslov-Sneppen	100	-0.003165580130829582	24.013662116165666
963	cpl	Maslov-Sneppen	100	0.0031910095720043964	6.2409232928656975
964	cpl	Maslov-Sneppen	100	0.01985007054926967	-19.87442068440987
965	cpl	Maslov-Sneppen	100	-0.013382165170823515	-8.122396504769576
966	cpl	Maslov-Sneppen	100	0.01340573303692956	33.88843599397971
967	cpl	Maslov-Sneppen	100	0.013689261975626178	-0.17570860968814858
968	cpl	Maslov-Sneppen	100	-0.033619836502510284	20.359576630659273
969	cpl	Maslov-Sneppen	100	0.02991599408003446	-21.073555011072244
970	cpl	Maslov-Sneppen	100	-0.028888502697495093	2.3347363560014887
971	cpl	Maslov-Sneppen	100	-0.00907532879109949	19.20031801710084
972	cpl	Maslov-Sneppen	100	0.01419677380927663	3.262096928387301
973	cpl	Maslov-Sneppen	100	-0.021370288561796687	1.3922024161540754
974	cpl	Maslov-Sneppen	100	0.03290792863597534	-20.57048523443857
975	cpl	Maslov-Sneppen	100	-0.022493791094938785	-14.128197804967074
976	cpl	Maslov-Sneppen	100	-0.0014014518766540794	-6.366420927740678
977	cpl	Maslov-Sneppen	100	0.06607798349848802	-3.8702808611891375
978	cpl	Maslov-Sneppen	100	-0.025760636610187865	-5.127516169607063
979	cpl	Maslov-Sneppen	100	0.02016813013930242	-18.31319119911888
980	cpl	Maslov-Sneppen	100	0.05087674749926637	14.319133125930778
981	cpl	Maslov-Sneppen	100	0.007568284383809662	-4.467523680647223
982	cpl	Maslov-Sneppen	100	-0.06472928317285849	-16.04116258140047
983	cpl	Maslov-Sneppen	100	0.02792704215336434	13.367371887351714
984	cpl	Maslov-Sneppen	100	-0.0456877673116488	3.286931884005811
985	cpl	Maslov-Sneppen	100	-0.01625549281281532	7.629410108905055
986	cpl	Maslov-Sneppen	100	-0.008370726621185116	18.814759736560607
987	cpl	Maslov-Sneppen	100	-0.0303153745081871	-19.195206436307867
988	cpl	Maslov-Sneppen	100	-0.016114712842510995	-12.222423375986994
989	cpl	Maslov-Sneppen	100	0.008730767713520757	-12.180872668169673
990	cpl	Maslov-Sneppen	100	0.04622363340156826	-9.118790933827944
991	cpl	Maslov-Sneppen	100	-0.029591045988037273	4.908787384187259
992	cpl	Maslov-Sneppen	100	0.018408003479486252	-8.58261314162862
993	cpl	Maslov-Sneppen	100	0.002523862359383904	-12.812908075941007
994	cpl	Maslov-Sneppen	100	0.03183782028740046	-17.28961264161218
995	cpl	Maslov-Sneppen	100	-0.011491407968344823	-9.214527634553377
996	cpl	Maslov-Sneppen	100	0.03568469290827606	7.883244170402095
997	cpl	Maslov-Sneppen	100	0.005798827063421887	4.768523833457521
998	cpl	Maslov-Sneppen	100	0.0135018302878591	-11.577208895273552
999	cpl	Maslov-Sneppen	100	-0.00793936929892816	-2.3599673291041174
1000	cpl	Maslov-Sneppen	250	0.011578317586578303	11.90959649808961
1001	cpl	Maslov-Sneppen	250	0.0014847259514619723	1.7178090595469615
1002	cpl	Maslov-Sneppen	250	0.02220712830441078	-2.402104700370724
1003	cpl	Maslov-Sneppen	250	-0.012887264028447266	-3.6844260003083953
1004	cpl	Maslov-Sneppen	250	0.007983802117236552	13.437577623267824
1005	cpl	Maslov-Sneppen	250	-0.021515254432366255	-2.0547526624477
1006	cpl	Maslov-Sneppen	250	-0.013619627300828803	7.027842513928313
1007	cpl	Maslov-Sneppen	250	0.009437970852024073	-5.163423267426439
1008	cpl	Maslov-Sneppen	250	0.0126305855809446	-0.15843080881922392
1009	cpl	Maslov-Sneppen	250	-0.019353414095293724	14.509670350852813
1010	cpl	Maslov-Sneppen	250	0.03285820736075998	8.477543196421932
1011	cpl	Maslov-Sneppen	250	-0.03345129105171225	2.0053358245840065
1012	cpl	Maslov-Sneppen	250	-0.05229347017792641	11.598371263195839
1013	cpl	Maslov-Sneppen	250	0.008816143508661159	-2.0837313696355086
1014	cpl	Maslov-Sneppen	250	-0.007070689744444987	1.8916759181119833
1015	cpl	Maslov-Sneppen	250	-0.017629396593002947	-8.20139444161605
1016	cpl	Maslov-Sneppen	250	-0.006544000375959202	-10.267992090037044
1017	cpl	Maslov-Sneppen	250	0.0320537467840566	-11.944994078673306
1018	cpl	Maslov-Sneppen	250	0.03140571688136331	5.188941059933868
1019	cpl	Maslov-Sneppen	250	-0.02818887694580224	-13.130483387789205
1020	cpl	Maslov-Sneppen	250	0.019253808224860287	8.454876690707222
1021	cpl	Maslov-Sneppen	250	0.0049337595740811145	15.23101754150911
1022	cpl	Maslov-Sneppen	250	0.031011571527958245	-2.6285276755055738
1023	cpl	Maslov-Sneppen	250	-0.007616666476398267	10.564401024621302
1024	cpl	Maslov-Sneppen	250	0.021489555373195093	4.280845102537652
1025	cpl	Maslov-Sneppen	250	0.02337940094992138	4.090327573896622
1026	cpl	Maslov-Sneppen	250	-0.009120621883188535	4.419849543325244
1027	cpl	Maslov-Sneppen	250	0.027411735035289053	-14.515284982239802
1028	cpl	Maslov-Sneppen	250	0.0013760060813124946	4.43355557905501
1029	cpl	Maslov-Sneppen	250	0.023763816792291014	1.8916471272671864
1030	cpl	Maslov-Sneppen	250	-0.007631378793014779	-0.29247680364474665
1031	cpl	Maslov-Sneppen	250	-0.0049510550815808525	-2.968180583135911
1032	cpl	Maslov-Sneppen	250	0.01993845131864143	-20.219459480309286
1033	cpl	Maslov-Sneppen	250	-0.04577572650840146	-1.4821657496890965
1034	cpl	Maslov-Sneppen	250	-0.002704931545475779	1.5883621238567007
1035	cpl	Maslov-Sneppen	250	-0.018948350207191184	-12.283721431211463
1036	cpl	Maslov-Sneppen	250	-0.007167345458044323	4.038887831646938
1037	cpl	Maslov-Sneppen	250	0.013910408342536986	10.310120110670198
1038	cpl	Maslov-Sneppen	250	0.026394892982410212	-7.142234998618339
1039	cpl	Maslov-Sneppen	250	-0.01325654718775757	-8.955599143550591
1040	cpl	Maslov-Sneppen	250	0.0020365936531169253	-1.0553263081932085
1041	cpl	Maslov-Sneppen	250	-0.006702347395470049	-10.051657041345374
1042	cpl	Maslov-Sneppen	250	-0.010693567456713661	-7.1495323411479665
1043	cpl	Maslov-Sneppen	250	0.001381128116899138	3.137502369036868
1044	cpl	Maslov-Sneppen	250	-0.035322594550193535	-9.250463784770155
1045	cpl	Maslov-Sneppen	250	0.006147123080286306	0.09275863405056017
1046	cpl	Maslov-Sneppen	250	-0.0021231784684579177	-9.239756269829916
1047	cpl	Maslov-Sneppen	250	0.015528325074314432	-0.23852376193281877
1048	cpl	Maslov-Sneppen	250	0.005805940596018462	-2.2405962218838105
1049	cpl	Maslov-Sneppen	250	0.00640915625133666	-3.4921969296581152
1050	cpl	Maslov-Sneppen	250	-0.021960329783945517	5.962142243765132
1051	cpl	Maslov-Sneppen	250	-0.02896833022266185	3.7567572587171965
1052	cpl	Maslov-Sneppen	250	0.02326587071713089	9.140671521251987
1053	cpl	Maslov-Sneppen	250	-0.02360445101620621	0.8470091694932695
1054	cpl	Maslov-Sneppen	250	0.042842916458596274	-8.994240975465678
1055	cpl	Maslov-Sneppen	250	-0.019196508854392398	-5.128752458315812
1056	cpl	Maslov-Sneppen	250	0.022936894361503004	3.1086799424806557
1057	cpl	Maslov-Sneppen	250	0.010733180313284657	9.052640162482302
1058	cpl	Maslov-Sneppen	250	0.014455166961150668	17.096686875519588
1059	cpl	Maslov-Sneppen	250	0.008948788847084907	7.862806537282087
1060	cpl	Maslov-Sneppen	250	0.008119189759595311	0.1219824231799218
1061	cpl	Maslov-Sneppen	250	0.016750034335340003	0.3563716903462836
1062	cpl	Maslov-Sneppen	250	-0.0007719702295356989	-2.3246920735101937
1063	cpl	Maslov-Sneppen	250	-0.015489683310771331	2.137985199189277
1064	cpl	Maslov-Sneppen	250	0.0022076382703950254	-1.6648801062072838
1065	cpl	Maslov-Sneppen	250	0.006593669357121313	3.6764793189194322
1066	cpl	Maslov-Sneppen	250	0.023836896609721672	-3.588929561467552
1067	cpl	Maslov-Sneppen	250	-0.006037034382896501	-8.785840863812458
1068	cpl	Maslov-Sneppen	250	-0.009905248928521045	6.692947522041635
1069	cpl	Maslov-Sneppen	250	-0.015740976267185337	11.893666297390872
1070	cpl	Maslov-Sneppen	250	-0.008847080883691197	-12.53192427042583
1071	cpl	Maslov-Sneppen	250	0.026967782275250658	-3.9174019089865766
1072	cpl	Maslov-Sneppen	250	0.0216701727543104	14.275422437059712
1073	cpl	Maslov-Sneppen	250	-0.00998783780849812	-4.118944093118972
1074	cpl	Maslov-Sneppen	250	-0.013317889648952728	-11.24874238912372
1075	cpl	Maslov-Sneppen	250	-0.009465337838553321	-18.313229420017702
1076	cpl	Maslov-Sneppen	250	0.024368430493660338	-19.84680441089854
1077	cpl	Maslov-Sneppen	250	-0.020309588624435288	11.540993824622198
1078	cpl	Maslov-Sneppen	250	0.03875527269688553	-11.660735085941367
1079	cpl	Maslov-Sneppen	250	0.019641042760513774	7.8154192258558925
1080	cpl	Maslov-Sneppen	250	-0.002821638991914532	1.150500976241604
1081	cpl	Maslov-Sneppen	250	0.006158461944994621	-2.61643411108061
1082	cpl	Maslov-Sneppen	250	-0.012966853101875871	-15.599337128981253
1083	cpl	Maslov-Sneppen	250	-0.01529884864542157	-18.412949584636177
1084	cpl	Maslov-Sneppen	250	0.032498939503971855	11.975727994839229
1085	cpl	Maslov-Sneppen	250	-0.00192123639362889	5.502757963028223
1086	cpl	Maslov-Sneppen	250	-0.0034977231980514397	3.1536946013192066
1087	cpl	Maslov-Sneppen	250	-0.00451007136434363	3.411410811842904
1088	cpl	Maslov-Sneppen	250	-0.010970639752579229	-5.990514158301081
1089	cpl	Maslov-Sneppen	250	0.0013560815637234688	-2.0359115424117067
1090	cpl	Maslov-Sneppen	250	0.0161318525991499	-2.287986793658602
1091	cpl	Maslov-Sneppen	250	-0.012346368830036676	-5.467657811141215
1092	cpl	Maslov-Sneppen	250	-0.0004032221121105295	1.7906336011532804
1093	cpl	Maslov-Sneppen	250	-0.023589196562517553	11.287232715619194
1094	cpl	Maslov-Sneppen	250	0.012421529602056888	-11.080080364297194
1095	cpl	Maslov-Sneppen	250	0.002183160981728435	-1.0634727424354478
1096	cpl	Maslov-Sneppen	250	0.00549989884129325	3.1014071086566264
1097	cpl	Maslov-Sneppen	250	-0.0013552976941696414	17.326296142273026
1098	cpl	Maslov-Sneppen	250	-0.052321922737053626	8.469374868265957
1099	cpl	Maslov-Sneppen	250	0.006909203404130115	6.298706343466026
1100	cpl	Maslov-Sneppen	250	-0.011924826681364728	-3.8983640954109715
1101	cpl	Maslov-Sneppen	250	0.02583768205396733	-0.08937151211564022
1102	cpl	Maslov-Sneppen	250	-0.005099230150790985	4.553075611984079
1103	cpl	Maslov-Sneppen	250	-0.023028473542193735	-5.997959634744788
1104	cpl	Maslov-Sneppen	250	-0.004694214498930878	6.589341674694022
1105	cpl	Maslov-Sneppen	250	-0.018276592132007167	-9.461998254307986
1106	cpl	Maslov-Sneppen	250	0.014324184586794235	-2.258622940995518
1107	cpl	Maslov-Sneppen	250	-0.0029623714055738485	-6.30920137013916
1108	cpl	Maslov-Sneppen	250	0.010513459211630664	4.489271679046744
1109	cpl	Maslov-Sneppen	250	0.0013851665745123994	17.04443651541355
1110	cpl	Maslov-Sneppen	250	-0.00864420285854064	-14.492795913968964
1111	cpl	Maslov-Sneppen	250	0.006756496268377942	7.374234589689535
1112	cpl	Maslov-Sneppen	250	-2.8733876516354558e-05	-3.9037811840972045
1113	cpl	Maslov-Sneppen	250	0.012564085737297453	6.661670116651219
1114	cpl	Maslov-Sneppen	250	0.01471293952443479	14.833297841720519
1115	cpl	Maslov-Sneppen	250	0.0026771210541887886	-3.1551510269701315
1116	cpl	Maslov-Sneppen	250	0.028971514556844793	11.401289208676477
1117	cpl	Maslov-Sneppen	250	-0.007456588175836541	-1.8266931958312367
1118	cpl	Maslov-Sneppen	250	-0.02229566445701732	-4.441720918226798
1119	cpl	Maslov-Sneppen	250	-0.024308912700642185	9.30759148058211
1120	cpl	Maslov-Sneppen	250	0.016400543599301348	7.668275368613932
1121	cpl	Maslov-Sneppen	250	-0.018360011592935634	-0.5927214880172319
1122	cpl	Maslov-Sneppen	250	-0.002202360198489502	-2.162376416057529
1123	cpl	Maslov-Sneppen	250	-0.004409015076512368	-6.538937576766828
1124	cpl	Maslov-Sneppen	250	0.02072134136371632	2.925434958929608
1125	cpl	Maslov-Sneppen	250	0.0019301683991850551	6.900637055625642
1126	cpl	Maslov-Sneppen	250	-0.0025430432177316717	-13.36908714261393
1127	cpl	Maslov-Sneppen	250	-0.011562476620369185	13.306350543217182
1128	cpl	Maslov-Sneppen	250	0.0010102162499918091	-7.670470782537178
1129	cpl	Maslov-Sneppen	250	-0.011013655966100273	-2.6743980015152764
1130	cpl	Maslov-Sneppen	250	0.008014428405644878	1.498251070567459
1131	cpl	Maslov-Sneppen	250	-0.009938275402712877	-3.7125017039539103
1132	cpl	Maslov-Sneppen	250	-0.00020172754786189717	-3.4097834876220534
1133	cpl	Maslov-Sneppen	250	0.0054489845305317796	-2.424798902211838
1134	cpl	Maslov-Sneppen	250	0.020078955170500224	-16.32025238611283
1135	cpl	Maslov-Sneppen	250	-0.026885689360539956	-3.4079729467974205
1136	cpl	Maslov-Sneppen	250	-0.010426764529847936	4.740708281627017
1137	cpl	Maslov-Sneppen	250	-0.010413795640438452	-5.231605538160491
1138	cpl	Maslov-Sneppen	250	0.01784529654106469	-7.68816898745673
1139	cpl	Maslov-Sneppen	250	-0.0024719279344431514	0.03806115980664422
1140	cpl	Maslov-Sneppen	250	-0.02757554227858887	2.652213653947543
1141	cpl	Maslov-Sneppen	250	0.00035398691758591766	-3.0947205612094844
1142	cpl	Maslov-Sneppen	250	-0.007781133136728452	-1.7982218829721102
1143	cpl	Maslov-Sneppen	250	0.018066787784678774	-8.349732919902735
1144	cpl	Maslov-Sneppen	250	0.02301176731742277	-13.515610544590206
1145	cpl	Maslov-Sneppen	250	-0.010403144952579182	2.7873616939312824
1146	cpl	Maslov-Sneppen	250	0.0024392785593376205	-17.89763380711335
1147	cpl	Maslov-Sneppen	250	0.023415152125784017	-4.760986184091321
1148	cpl	Maslov-Sneppen	250	-0.005963738203272003	8.385369615523354
1149	cpl	Maslov-Sneppen	250	-0.00807104988408251	16.562806260040613
1150	cpl	Maslov-Sneppen	250	-0.010350458065357632	-3.865331667338561
1151	cpl	Maslov-Sneppen	250	-0.029391906696672597	2.3894721486263655
1152	cpl	Maslov-Sneppen	250	0.0012242652627557837	-1.5292768849719358
1153	cpl	Maslov-Sneppen	250	-0.022847407142332615	-12.624669317478505
1154	cpl	Maslov-Sneppen	250	0.027450641848164554	-4.137076809511973
1155	cpl	Maslov-Sneppen	250	0.027323715315962626	2.7155700051372547
1156	cpl	Maslov-Sneppen	250	0.007659430964032317	-17.141191664971792
1157	cpl	Maslov-Sneppen	250	-0.029591837333735	9.776761493292138
1158	cpl	Maslov-Sneppen	250	-0.021730779714315734	-16.020856414591155
1159	cpl	Maslov-Sneppen	250	0.01289222444107493	-3.2166286267555417
1160	cpl	Maslov-Sneppen	250	0.0023297128035823745	-15.16383469053291
1161	cpl	Maslov-Sneppen	250	0.03558178590560398	15.095592404758731
1162	cpl	Maslov-Sneppen	250	0.0006226485822552104	6.956331530475292
1163	cpl	Maslov-Sneppen	250	-0.026351824879953637	0.4870833304042246
1164	cpl	Maslov-Sneppen	250	-0.0015165201104108193	-6.7269529471802105
1165	cpl	Maslov-Sneppen	250	-0.0005102117737590826	0.5603919496260861
1166	cpl	Maslov-Sneppen	250	0.0007704324157310806	-15.135437081404124
1167	cpl	Maslov-Sneppen	250	0.0042053559752022115	2.659747447431587
1168	cpl	Maslov-Sneppen	250	-0.008105322313215237	2.6964666983315535
1169	cpl	Maslov-Sneppen	250	0.016384412014569045	0.14689786929468493
1170	cpl	Maslov-Sneppen	250	-0.017764515470051794	23.5663056605394
1171	cpl	Maslov-Sneppen	250	-0.006930618760222148	-12.547060383645873
1172	cpl	Maslov-Sneppen	250	-0.021188359460352142	-9.669031835934211
1173	cpl	Maslov-Sneppen	250	0.004877084465475331	1.1962616741416254
1174	cpl	Maslov-Sneppen	250	0.00687035985572189	-0.8415545568933378
1175	cpl	Maslov-Sneppen	250	0.0008396741815509853	5.5372448347348096
1176	cpl	Maslov-Sneppen	250	-0.02928539165534463	19.825216466106884
1177	cpl	Maslov-Sneppen	250	-0.007676621226463012	-2.9511832147508623
1178	cpl	Maslov-Sneppen	250	-0.024348985683623474	0.8406054902845431
1179	cpl	Maslov-Sneppen	250	0.008957809120851023	5.119294667272284
1180	cpl	Maslov-Sneppen	250	0.013793341057824317	9.267222939431532
1181	cpl	Maslov-Sneppen	250	-0.01256310523680668	3.237642465310147
1182	cpl	Maslov-Sneppen	250	-0.0012558342941536636	8.515245527461307
1183	cpl	Maslov-Sneppen	250	0.03962305879665602	-3.488265765973555
1184	cpl	Maslov-Sneppen	250	0.009428860482027153	3.043706296040017
1185	cpl	Maslov-Sneppen	250	0.007613295412957325	-14.338251021755575
1186	cpl	Maslov-Sneppen	250	0.025395238604846198	-19.223108550049055
1187	cpl	Maslov-Sneppen	250	-0.026637237959994595	-1.2588594058355713
1188	cpl	Maslov-Sneppen	250	0.015565865304850688	-3.9873919699096567
1189	cpl	Maslov-Sneppen	250	-0.001440571223588817	-5.351288720405003
1190	cpl	Maslov-Sneppen	250	0.042972460878239055	3.1270343689240954
1191	cpl	Maslov-Sneppen	250	0.0008326811162554992	-5.890974468631055
1192	cpl	Maslov-Sneppen	250	0.002196805169015989	-17.370370649329832
1193	cpl	Maslov-Sneppen	250	-0.005244080238504628	4.000351042040888
1194	cpl	Maslov-Sneppen	250	0.03548917300108873	-14.219827647386657
1195	cpl	Maslov-Sneppen	250	-0.004719874290930645	4.0372196798597795
1196	cpl	Maslov-Sneppen	250	0.017699579944869107	1.1562430357810873
1197	cpl	Maslov-Sneppen	250	0.026875080850617055	-12.078393703031713
1198	cpl	Maslov-Sneppen	250	-0.015609441540898397	13.893155408285034
1199	cpl	Maslov-Sneppen	250	-0.006956265625077644	-3.187296642134062
1200	cpl	Maslov-Sneppen	250	-0.02243011436081429	4.280307295404413
1201	cpl	Maslov-Sneppen	250	0.022277771204840802	-2.5539932981727267
1202	cpl	Maslov-Sneppen	250	-0.026045505605751668	-10.3556633662198
1203	cpl	Maslov-Sneppen	250	0.0162710207029494	-9.956396670007633
1204	cpl	Maslov-Sneppen	250	0.005688989611139822	-2.906185997075465
1205	cpl	Maslov-Sneppen	250	0.01409919290599448	-1.5072403038971545
1206	cpl	Maslov-Sneppen	250	-0.017149945153062274	7.51147254239828
1207	cpl	Maslov-Sneppen	250	-0.002086003766239779	-3.5522374530247744
1208	cpl	Maslov-Sneppen	250	0.01669657893134991	-11.481689053569525
1209	cpl	Maslov-Sneppen	250	0.03494592021084229	6.941396808362119
1210	cpl	Maslov-Sneppen	250	-0.006200042446435363	-7.49222396449327
1211	cpl	Maslov-Sneppen	250	-0.018894021730455714	-8.838337041078708
1212	cpl	Maslov-Sneppen	250	0.011033919192832954	-15.608743139513354
1213	cpl	Maslov-Sneppen	250	-0.05258362581093859	4.499062213885042
1214	cpl	Maslov-Sneppen	250	-0.015921629176965612	0.07059366710516761
1215	cpl	Maslov-Sneppen	250	-0.0004605301725707176	-6.6313966151973105
1216	cpl	Maslov-Sneppen	250	-0.012304909666916016	-3.8884846926428867
1217	cpl	Maslov-Sneppen	250	-6.226379976938166e-05	6.31696441209171
1218	cpl	Maslov-Sneppen	250	-0.006246958763669594	2.7910235153517644
1219	cpl	Maslov-Sneppen	250	0.009325154377968443	1.775166083498362
1220	cpl	Maslov-Sneppen	250	-0.010427685501898185	-6.158460270457381
1221	cpl	Maslov-Sneppen	250	-0.015807664128625512	-6.04795986179154
1222	cpl	Maslov-Sneppen	250	0.01878090392248675	-0.8881124623435271
1223	cpl	Maslov-Sneppen	250	-0.01397542747933299	17.09172891388208
1224	cpl	Maslov-Sneppen	250	0.007972004905605201	-0.33994664051350076
1225	cpl	Maslov-Sneppen	250	-0.0007687094949831878	-2.336535032619201
1226	cpl	Maslov-Sneppen	250	0.008120236487793964	3.8305690039725024
1227	cpl	Maslov-Sneppen	250	-0.00449947965836036	5.231219237836897
1228	cpl	Maslov-Sneppen	250	0.007255178112150092	-4.922751211483585
1229	cpl	Maslov-Sneppen	250	-0.011674068707111991	0.4840688072797389
1230	cpl	Maslov-Sneppen	250	-0.0018467647994153352	-10.553786407312352
1231	cpl	Maslov-Sneppen	250	0.013466131327802543	4.105188713752039
1232	cpl	Maslov-Sneppen	250	-0.01962377535163142	-0.4496018869129905
1233	cpl	Maslov-Sneppen	250	0.006223268916141609	-5.7782880653413455
1234	cpl	Maslov-Sneppen	250	-0.000910541393192749	8.50816485490426
1235	cpl	Maslov-Sneppen	250	-0.023276934531726082	14.067157523224166
1236	cpl	Maslov-Sneppen	250	-0.004050365358703058	-9.791499258213426
1237	cpl	Maslov-Sneppen	250	0.02940658682360798	-13.123584681878297
1238	cpl	Maslov-Sneppen	250	-0.02200505927003344	19.44777130228839
1239	cpl	Maslov-Sneppen	250	0.03066201729792446	-7.723895343331098
1240	cpl	Maslov-Sneppen	250	-0.004360081917603556	13.58687517707445
1241	cpl	Maslov-Sneppen	250	0.015773337763923312	-11.920130934576093
1242	cpl	Maslov-Sneppen	250	0.02814912024007834	-1.4652020967759902
1243	cpl	Maslov-Sneppen	250	0.05139471274961964	-3.291475811509924
1244	cpl	Maslov-Sneppen	250	-0.021488088260899266	-4.765848528710402
1245	cpl	Maslov-Sneppen	250	0.004239718489735755	14.834369428621022
1246	cpl	Maslov-Sneppen	250	-0.00710061730255524	14.151087669751158
1247	cpl	Maslov-Sneppen	250	0.012359689474651978	25.48616463067066
1248	cpl	Maslov-Sneppen	250	0.017083468767204	9.002569029896698
1249	cpl	Maslov-Sneppen	250	-0.007476850881415956	10.602488209754107
1250	cpl	Maslov-Sneppen	250	0.0006460894573190946	9.483402923329521
1251	cpl	Maslov-Sneppen	250	0.01197345838407251	-4.326624732056676
1252	cpl	Maslov-Sneppen	250	-0.026956805329995948	12.282916710461896
1253	cpl	Maslov-Sneppen	250	-0.03086264017153296	-1.498538647588872
1254	cpl	Maslov-Sneppen	250	-0.008945565115919115	-10.372301403983327
1255	cpl	Maslov-Sneppen	250	0.004961974056132539	-2.892962643096044
1256	cpl	Maslov-Sneppen	250	0.009217111084313409	0.41042777329684743
1257	cpl	Maslov-Sneppen	250	0.012412933588102427	2.493591763586022
1258	cpl	Maslov-Sneppen	250	0.0008149808074591781	-5.005160893068307
1259	cpl	Maslov-Sneppen	250	-0.030191227750797703	10.256603059592285
1260	cpl	Maslov-Sneppen	250	0.004878088098728278	2.861437308009981
1261	cpl	Maslov-Sneppen	250	-0.0011323491882472175	-15.743661793420463
1262	cpl	Maslov-Sneppen	250	-0.015644750468005977	8.166337861399068
1263	cpl	Maslov-Sneppen	250	-0.016488713154049327	-7.082511124642851
1264	cpl	Maslov-Sneppen	250	-0.019739960249133822	0.6866076925090394
1265	cpl	Maslov-Sneppen	250	-0.011561999061625833	10.26237406008165
1266	cpl	Maslov-Sneppen	250	-0.04461836741615487	-13.530644981103038
1267	cpl	Maslov-Sneppen	250	0.012418217804572399	1.4678890935330948
1268	cpl	Maslov-Sneppen	250	0.018027443678073445	-10.00562584075155
1269	cpl	Maslov-Sneppen	250	-0.0030632025491535023	1.0347528544888647
1270	cpl	Maslov-Sneppen	250	0.01583738876917295	10.681631651970829
1271	cpl	Maslov-Sneppen	250	-0.018470129645538937	-1.0700796574628317
1272	cpl	Maslov-Sneppen	250	0.0029591246655442972	-5.140675646492958
1273	cpl	Maslov-Sneppen	250	0.010759370423961105	4.70532520299412
1274	cpl	Maslov-Sneppen	250	0.03344839912770494	2.724979037068939
1275	cpl	Maslov-Sneppen	250	0.01365007926122274	13.17164131576317
1276	cpl	Maslov-Sneppen	250	0.016064528051184957	-8.028933730395176
1277	cpl	Maslov-Sneppen	250	0.030533606262612117	2.1454618027731995
1278	cpl	Maslov-Sneppen	250	0.003955985632094836	-3.7985002713514904
1279	cpl	Maslov-Sneppen	250	0.012094460847088154	0.7871705175384219
1280	cpl	Maslov-Sneppen	250	0.0124334946167959	-1.6866484678579814
1281	cpl	Maslov-Sneppen	250	0.0055859039231118636	-2.279869712166158
1282	cpl	Maslov-Sneppen	250	-0.019888903809828405	-13.795945275880387
1283	cpl	Maslov-Sneppen	250	-0.004401705927118943	-1.0926103701996688
1284	cpl	Maslov-Sneppen	250	0.016971750486429595	12.24533512896972
1285	cpl	Maslov-Sneppen	250	-0.0035294270762146777	12.452862537889915
1286	cpl	Maslov-Sneppen	250	0.011335428513835146	5.559143805808016
1287	cpl	Maslov-Sneppen	250	0.01575046049276237	-10.433084442298666
1288	cpl	Maslov-Sneppen	250	0.02299075911218293	8.281234311527012
1289	cpl	Maslov-Sneppen	250	-0.0055137217858469275	6.79163810580399
1290	cpl	Maslov-Sneppen	250	0.01228310008628951	-0.8920326727615228
1291	cpl	Maslov-Sneppen	250	0.00963182675622855	4.801800221913948
1292	cpl	Maslov-Sneppen	250	-0.020561920864842965	4.28639324356871
1293	cpl	Maslov-Sneppen	250	-0.0032000115434145686	2.7366123131860918
1294	cpl	Maslov-Sneppen	250	0.008330375063895053	-1.9149925804314898
1295	cpl	Maslov-Sneppen	250	0.01913706440575955	-5.859616064803732
1296	cpl	Maslov-Sneppen	250	0.011994862061689936	-22.275358976806363
1297	cpl	Maslov-Sneppen	250	-0.04795681115309817	5.505947643439791
1298	cpl	Maslov-Sneppen	250	0.041726578704414256	0.633553017960085
1299	cpl	Maslov-Sneppen	250	0.008338424856813517	1.130905416546109
1300	cpl	Maslov-Sneppen	250	-0.011794669598815656	14.415811763833531
1301	cpl	Maslov-Sneppen	250	-0.019372479658601133	7.87979198399418
1302	cpl	Maslov-Sneppen	250	-1.0094225599945179e-05	-13.051506657508934
1303	cpl	Maslov-Sneppen	250	0.014668790731287188	13.842258158304613
1304	cpl	Maslov-Sneppen	250	-0.00740835457598454	-12.916823960245512
1305	cpl	Maslov-Sneppen	250	0.006640616077068035	-2.578029687093178
1306	cpl	Maslov-Sneppen	250	0.040051833974384284	-5.030130736970927
1307	cpl	Maslov-Sneppen	250	0.01841491973658166	6.909562337230167
1308	cpl	Maslov-Sneppen	250	-0.008261995964688957	-0.9629497683238777
1309	cpl	Maslov-Sneppen	250	-0.0009498607062122116	0.03410831026920913
1310	cpl	Maslov-Sneppen	250	0.015543820268767617	8.325049124937731
1311	cpl	Maslov-Sneppen	250	0.002422531794564775	6.376285727411904
1312	cpl	Maslov-Sneppen	250	-0.003368097878106341	1.1727700283759257
1313	cpl	Maslov-Sneppen	250	-0.020249640678970626	-8.687233690945687
1314	cpl	Maslov-Sneppen	250	-0.006807967494393044	5.513779361348898
1315	cpl	Maslov-Sneppen	250	-0.012019801554195225	-6.175177300050968
1316	cpl	Maslov-Sneppen	250	-0.005525748646494799	-2.634780702040312
1317	cpl	Maslov-Sneppen	250	-0.00645177181971074	-1.3717396581624182
1318	cpl	Maslov-Sneppen	250	-0.0034190642615103983	12.51339266727936
1319	cpl	Maslov-Sneppen	250	-0.010913072457555807	1.7558343146803108
1320	cpl	Maslov-Sneppen	250	0.012202769861089563	-5.545179954470351
1321	cpl	Maslov-Sneppen	250	-0.04996955973614302	1.0378196088232485
1322	cpl	Maslov-Sneppen	250	0.02851206258894322	-9.532851316836913
1323	cpl	Maslov-Sneppen	250	-0.03438930197875626	-7.97240410783534
1324	cpl	Maslov-Sneppen	250	-0.015303900653035449	7.529172042998238
1325	cpl	Maslov-Sneppen	250	-0.03421323555998394	1.973373189055555
1326	cpl	Maslov-Sneppen	250	-0.017612182443398867	-13.51654861040953
1327	cpl	Maslov-Sneppen	250	0.005823436199711095	10.506709199658298
1328	cpl	Maslov-Sneppen	250	-0.0062399258563022066	-3.913803030922345
1329	cpl	Maslov-Sneppen	250	0.01733801826552533	-2.7862046697252616
1330	cpl	Maslov-Sneppen	250	-0.017111789151202234	-5.798964540788198
1331	cpl	Maslov-Sneppen	250	0.03160122879036333	12.33545341112349
1332	cpl	Maslov-Sneppen	250	-0.002571421980115089	0.9779259174998549
1333	cpl	Maslov-Sneppen	250	-0.024818342948850294	-2.873453730278843
1334	cpl	Maslov-Sneppen	250	0.024809443293920274	23.199250209854476
1335	cpl	Maslov-Sneppen	250	-0.004339255993126092	-14.296582999213307
1336	cpl	Maslov-Sneppen	250	-0.021523691830473306	2.2811859479791186
1337	cpl	Maslov-Sneppen	250	0.028286615722177125	7.460762350593959
1338	cpl	Maslov-Sneppen	250	0.00542895224508074	-2.913168651034495
1339	cpl	Maslov-Sneppen	250	-0.006299915245214114	4.904676894021481
1340	cpl	Maslov-Sneppen	250	0.027206121858677084	-9.369569065172586
1341	cpl	Maslov-Sneppen	250	-0.0072546161542352515	-0.21683000864141222
1342	cpl	Maslov-Sneppen	250	0.0036725873608492356	-4.3481938083646545
1343	cpl	Maslov-Sneppen	250	0.01973529725865452	-17.64066220962472
1344	cpl	Maslov-Sneppen	250	-0.00040204002004124784	4.175158292749193
1345	cpl	Maslov-Sneppen	250	-0.028160022892953208	8.011749116276256
1346	cpl	Maslov-Sneppen	250	0.015540804785530432	-7.191504293838194
1347	cpl	Maslov-Sneppen	250	0.007304321388717581	-6.975096151491086
1348	cpl	Maslov-Sneppen	250	-0.011525218897884557	6.451928033945999
1349	cpl	Maslov-Sneppen	250	-0.017923014715252913	-2.116059078149698
1350	cpl	Maslov-Sneppen	250	-0.010503224130213476	-19.388821492226285
1351	cpl	Maslov-Sneppen	250	-0.03290194864842108	-4.88387827744293
1352	cpl	Maslov-Sneppen	250	-0.012017436666997804	-6.686622388973652
1353	cpl	Maslov-Sneppen	250	0.01964047056764894	-5.336974302798613
1354	cpl	Maslov-Sneppen	250	-0.00018454419909410188	5.38577409261506
1355	cpl	Maslov-Sneppen	250	-0.024970240172114903	7.762201336093034
1356	cpl	Maslov-Sneppen	250	0.016106463985681548	5.378801931585049
1357	cpl	Maslov-Sneppen	250	-0.009972826295374866	14.925265518420874
1358	cpl	Maslov-Sneppen	250	0.0020918429207600242	-3.583458595333735
1359	cpl	Maslov-Sneppen	250	-0.014322083655609425	-0.7825049099865916
1360	cpl	Maslov-Sneppen	250	0.01320613897211287	-12.292978423711043
1361	cpl	Maslov-Sneppen	250	0.013463598043459032	-6.6646269430877005
1362	cpl	Maslov-Sneppen	250	-0.023033125330654172	8.502338395012675
1363	cpl	Maslov-Sneppen	250	-0.025100313587544342	-7.289530906339611
1364	cpl	Maslov-Sneppen	250	-0.010230026969415204	6.192550363258379
1365	cpl	Maslov-Sneppen	250	-0.025536895488767926	8.113835417756128
1366	cpl	Maslov-Sneppen	250	-0.02335013683278477	5.921539146739608
1367	cpl	Maslov-Sneppen	250	-0.04155489015834006	9.441105016821606
1368	cpl	Maslov-Sneppen	250	0.016302837073030856	-6.185009529047572
1369	cpl	Maslov-Sneppen	250	-0.0164826028043818	-13.184433530662663
1370	cpl	Maslov-Sneppen	250	0.02332598129295503	12.167950076867871
1371	cpl	Maslov-Sneppen	250	0.055455865742417176	17.49834606259502
1372	cpl	Maslov-Sneppen	250	0.035323137615889164	-6.521002423336651
1373	cpl	Maslov-Sneppen	250	0.032459469345735445	-13.129800253521257
1374	cpl	Maslov-Sneppen	250	0.012130662083282553	1.397756101505927
1375	cpl	Maslov-Sneppen	250	-0.020471022626677583	-13.401872961024134
1376	cpl	Maslov-Sneppen	250	-0.03205569826380745	5.5058377402387055
1377	cpl	Maslov-Sneppen	250	-0.023099427270215977	-7.834254170983058
1378	cpl	Maslov-Sneppen	250	0.030517763334946567	6.469280565432428
1379	cpl	Maslov-Sneppen	250	0.005915809952163319	-22.110241389504946
1380	cpl	Maslov-Sneppen	250	-0.04947821136275167	-5.08091688960547
1381	cpl	Maslov-Sneppen	250	0.028836665970099075	-11.232493156560242
1382	cpl	Maslov-Sneppen	250	-0.024949179623080183	4.701268932812539
1383	cpl	Maslov-Sneppen	250	0.014536997316005435	-8.160258937934554
1384	cpl	Maslov-Sneppen	250	0.021245752187999442	8.485739751154433
1385	cpl	Maslov-Sneppen	250	-0.005189033574927025	14.866886000063662
1386	cpl	Maslov-Sneppen	250	0.04380141938437268	1.0824954225153267
1387	cpl	Maslov-Sneppen	250	0.05250996620892992	-4.429618728510749
1388	cpl	Maslov-Sneppen	250	0.020578056374861833	-5.419221357297454
1389	cpl	Maslov-Sneppen	250	0.012976541479633959	-5.240320856922092
1390	cpl	Maslov-Sneppen	250	0.015071165233408328	-3.319416728306638
1391	cpl	Maslov-Sneppen	250	0.007949845637303818	-10.784989701470703
1392	cpl	Maslov-Sneppen	250	-0.005429781592706713	-3.7602053938428375
1393	cpl	Maslov-Sneppen	250	-0.028428478570532642	-3.417728729355405
1394	cpl	Maslov-Sneppen	250	-0.023523357081712357	-11.601631097211463
1395	cpl	Maslov-Sneppen	250	-0.01172390476055915	-3.632161150182693
1396	cpl	Maslov-Sneppen	250	-0.022255032369875097	-8.137856336972128
1397	cpl	Maslov-Sneppen	250	0.030693373820208102	2.637579018982341
1398	cpl	Maslov-Sneppen	250	-0.025332357243796077	10.48238601919358
1399	cpl	Maslov-Sneppen	250	-0.05497185690992028	0.18778161027738677
1400	cpl	Maslov-Sneppen	250	0.033665820357610524	-10.481222257745342
1401	cpl	Maslov-Sneppen	250	0.01721079535600363	-0.27135775533205975
1402	cpl	Maslov-Sneppen	250	-0.007466514932066134	-7.847588549376251
1403	cpl	Maslov-Sneppen	250	0.003560716070768419	16.736876816488493
1404	cpl	Maslov-Sneppen	250	-0.025199610139843794	-9.753081924741538
1405	cpl	Maslov-Sneppen	250	-0.0006309818474330217	-0.8763421912075761
1406	cpl	Maslov-Sneppen	250	0.02709460060456853	-8.418728877161065
1407	cpl	Maslov-Sneppen	250	0.014807544188571201	0.4399088967985496
1408	cpl	Maslov-Sneppen	250	-0.036306733672951584	-16.012304306295118
1409	cpl	Maslov-Sneppen	250	-0.006694043707085948	-8.813240436112544
1410	cpl	Maslov-Sneppen	250	-0.021348273021102298	-1.2885239367309076
1411	cpl	Maslov-Sneppen	250	0.045584505165554075	-2.6492829858955655
1412	cpl	Maslov-Sneppen	250	-0.02794819444502065	13.574773949058514
1413	cpl	Maslov-Sneppen	250	-0.0026983797245655507	9.47653462929404
1414	cpl	Maslov-Sneppen	250	0.00032524270930671227	-11.095989775479698
1415	cpl	Maslov-Sneppen	250	0.01638872178241142	5.4121229278137575
1416	cpl	Maslov-Sneppen	250	0.020230631883517373	8.399052789433705
1417	cpl	Maslov-Sneppen	250	-0.012311655634076506	-15.932738409209954
1418	cpl	Maslov-Sneppen	250	-0.018325316021175153	13.83712499693745
1419	cpl	Maslov-Sneppen	250	-0.0012913561245360564	5.462830979129262
1420	cpl	Maslov-Sneppen	250	-0.037551737604461864	-16.587058508301684
1421	cpl	Maslov-Sneppen	250	-0.025007956281260773	-6.630327132304139
1422	cpl	Maslov-Sneppen	250	0.02619040285705182	-2.2884701317448846
1423	cpl	Maslov-Sneppen	250	-0.01271642942627149	-3.167933160610174
1424	cpl	Maslov-Sneppen	250	-0.0005229956086373303	1.3820644363431671
1425	cpl	Maslov-Sneppen	250	-0.008693788925955834	-7.960191862109108
1426	cpl	Maslov-Sneppen	250	0.006845499734329344	-1.936537277005855
1427	cpl	Maslov-Sneppen	250	0.0203212192147201	-7.6820556450654855
1428	cpl	Maslov-Sneppen	250	0.0019298271348008628	-0.9159592718900613
1429	cpl	Maslov-Sneppen	250	0.01862322503765636	18.282801314223292
1430	cpl	Maslov-Sneppen	250	-0.009241812370800389	-1.5935407964693875
1431	cpl	Maslov-Sneppen	250	0.007786017135719286	6.021509600725448
1432	cpl	Maslov-Sneppen	250	-0.02119937753106371	1.1165352771413304
1433	cpl	Maslov-Sneppen	250	-0.03214473257997648	-1.3576334127552314
1434	cpl	Maslov-Sneppen	250	-0.017314152343727428	6.366617665465219
1435	cpl	Maslov-Sneppen	250	0.03831844880616417	10.308453897649338
1436	cpl	Maslov-Sneppen	250	0.01995504041564618	-4.63199952009704
1437	cpl	Maslov-Sneppen	250	0.003115028652610216	-6.540972205498344
1438	cpl	Maslov-Sneppen	250	0.01629397343924399	-7.390659909162155
1439	cpl	Maslov-Sneppen	250	-0.002271002470452365	2.3017084761721294
1440	cpl	Maslov-Sneppen	250	-0.01751170650485196	3.992807084425248
1441	cpl	Maslov-Sneppen	250	-0.0023864414182671496	-8.000100728331482
1442	cpl	Maslov-Sneppen	250	-0.02119714568933606	-8.446372545072942
1443	cpl	Maslov-Sneppen	250	0.01435162880921258	-9.78967509251933
1444	cpl	Maslov-Sneppen	250	0.006615049680417548	-20.68378664152428
1445	cpl	Maslov-Sneppen	250	-0.004540118392018804	4.0630355862700585
1446	cpl	Maslov-Sneppen	250	0.009048528927730698	3.507908299839843
1447	cpl	Maslov-Sneppen	250	0.02173503791771943	-0.5827030897790015
1448	cpl	Maslov-Sneppen	250	0.0014436108788004286	-4.5378399352604
1449	cpl	Maslov-Sneppen	250	0.012884163939166814	-6.38371058610437
1450	cpl	Maslov-Sneppen	250	0.015669144584595552	-1.4859097467058466
1451	cpl	Maslov-Sneppen	250	0.008793197136646183	-8.80233819957041
1452	cpl	Maslov-Sneppen	250	-0.015866729784222603	9.558546334791295
1453	cpl	Maslov-Sneppen	250	-0.0104060616989746	-5.005147633193881
1454	cpl	Maslov-Sneppen	250	0.0002382275982921377	5.00649754726288
1455	cpl	Maslov-Sneppen	250	-0.021926373125943248	3.1177019320688344
1456	cpl	Maslov-Sneppen	250	0.03825634174051648	2.337732801539206
1457	cpl	Maslov-Sneppen	250	-0.02106687795291425	9.558565386013143
1458	cpl	Maslov-Sneppen	250	0.00835101324389354	-1.5426726842069571
1459	cpl	Maslov-Sneppen	250	0.005776866504354792	-6.8435427188836595
1460	cpl	Maslov-Sneppen	250	-0.012822280974786007	12.114131440699172
1461	cpl	Maslov-Sneppen	250	0.006554103988464131	1.401599793991114
1462	cpl	Maslov-Sneppen	250	-0.0024130274354530836	12.326143456438956
1463	cpl	Maslov-Sneppen	250	-0.003959748821956793	9.947194236315232
1464	cpl	Maslov-Sneppen	250	-0.03291158761271106	8.841875204957535
1465	cpl	Maslov-Sneppen	250	0.02645624388853483	11.46207238818919
1466	cpl	Maslov-Sneppen	250	-0.028261802352047505	11.45972306031631
1467	cpl	Maslov-Sneppen	250	0.0102425539375548	-6.290306682433182
1468	cpl	Maslov-Sneppen	250	0.015306109400785412	3.963928728514944
1469	cpl	Maslov-Sneppen	250	0.04524550206464582	-4.432876856605879
1470	cpl	Maslov-Sneppen	250	-0.01153699887241928	12.504164021351514
1471	cpl	Maslov-Sneppen	250	-0.030445304083047072	-2.713052080999544
1472	cpl	Maslov-Sneppen	250	-0.008415514807081992	19.525600379451404
1473	cpl	Maslov-Sneppen	250	-0.015386893317201892	13.782240943225425
1474	cpl	Maslov-Sneppen	250	0.018615137103821313	-8.455726129358665
1475	cpl	Maslov-Sneppen	250	-0.005392110742786771	-6.069101859425694
1476	cpl	Maslov-Sneppen	250	0.029549515442220876	-2.124469665038313
1477	cpl	Maslov-Sneppen	250	-0.040337980069126915	-3.352432133622396
1478	cpl	Maslov-Sneppen	250	0.004530339954101604	-4.643702195591183
1479	cpl	Maslov-Sneppen	250	0.036601365959692524	-9.998278189369818
1480	cpl	Maslov-Sneppen	250	0.013124915808775676	-4.805610260713208
1481	cpl	Maslov-Sneppen	250	0.03783781735141307	3.9088332981570115
1482	cpl	Maslov-Sneppen	250	-0.0011697254885715258	17.70899179333834
1483	cpl	Maslov-Sneppen	250	-0.03148506347207418	-16.59851675201597
1484	cpl	Maslov-Sneppen	250	-0.007689936133242305	-1.353922709171166
1485	cpl	Maslov-Sneppen	250	0.014469431047066994	-14.880838546785036
1486	cpl	Maslov-Sneppen	250	-0.0110322310501113	5.731790938856962
1487	cpl	Maslov-Sneppen	250	-0.010473372253200748	-8.464174924811536
1488	cpl	Maslov-Sneppen	250	-0.03787183399515248	-14.108583507834
1489	cpl	Maslov-Sneppen	250	-0.018587660293301327	13.483986845853005
1490	cpl	Maslov-Sneppen	250	-0.01918859833236215	2.906019936362926
1491	cpl	Maslov-Sneppen	250	-0.01318229329412049	0.2030082511529867
1492	cpl	Maslov-Sneppen	250	0.01849360961644428	-15.750091165351405
1493	cpl	Maslov-Sneppen	250	0.0070414514333388455	2.4782436982377387
1494	cpl	Maslov-Sneppen	250	-0.013827121986674995	7.08538317572782
1495	cpl	Maslov-Sneppen	250	0.022711016558398748	-13.846234426757848
1496	cpl	Maslov-Sneppen	250	0.0007585843844079376	3.4866152323272925
1497	cpl	Maslov-Sneppen	250	-0.043438308327746734	-16.760356667580947
1498	cpl	Maslov-Sneppen	250	0.024346456291970603	5.024333381695103
1499	cpl	Maslov-Sneppen	250	0.02859710721076534	-17.497222397532443
1500	cpl	Maslov-Sneppen	250	0.02020244554287343	1.4787956106437528
1501	cpl	Maslov-Sneppen	250	-0.009956079470517859	-2.7540842309742457
1502	cpl	Maslov-Sneppen	250	0.0061914261890144845	-7.92169955370699
1503	cpl	Maslov-Sneppen	250	-0.0006365055141402885	-10.126243038096298
1504	cpl	Maslov-Sneppen	250	-0.002379791644428009	9.103610833585538
1505	cpl	Maslov-Sneppen	250	-0.0016519247936760523	-3.2343435896273887
1506	cpl	Maslov-Sneppen	250	0.0001525238089319707	0.21230569636739915
1507	cpl	Maslov-Sneppen	250	-0.010301798682057148	-8.543098738844893
1508	cpl	Maslov-Sneppen	250	-0.005990785985332566	-2.4808729471036224
1509	cpl	Maslov-Sneppen	250	0.011923619156825266	8.455094124776956
1510	cpl	Maslov-Sneppen	250	0.03368155064828693	2.3020426417234257
1511	cpl	Maslov-Sneppen	250	-0.013480578925093875	-1.311529527526659
1512	cpl	Maslov-Sneppen	250	-0.022943167978803598	-2.734734586861154
1513	cpl	Maslov-Sneppen	250	0.023623180768418715	-1.9843332723593436
1514	cpl	Maslov-Sneppen	250	-0.023558639021113114	-5.539744661078951
1515	cpl	Maslov-Sneppen	250	-0.016177356270772086	0.0026002099405988298
1516	cpl	Maslov-Sneppen	250	0.0020172252728029158	-15.431346804053023
1517	cpl	Maslov-Sneppen	250	-0.022928854883667943	0.2422363333694844
1518	cpl	Maslov-Sneppen	250	0.02045772189482209	5.934693638923626
1519	cpl	Maslov-Sneppen	250	0.001173741952075742	5.228363085274777
1520	cpl	Maslov-Sneppen	250	-0.011988013954423327	3.342564077181916
1521	cpl	Maslov-Sneppen	250	0.009730424171141195	-1.8166534195138255
1522	cpl	Maslov-Sneppen	250	-0.014138243587287972	-1.616069492350806
1523	cpl	Maslov-Sneppen	250	0.022930503210725053	5.70297351962665
1524	cpl	Maslov-Sneppen	250	0.017510656669337883	6.040956841623563
1525	cpl	Maslov-Sneppen	250	-0.0030575681753984814	0.678404718438046
1526	cpl	Maslov-Sneppen	250	0.02599184395492164	-7.323637310144006
1527	cpl	Maslov-Sneppen	250	0.0035525110330524696	-18.489340007927158
1528	cpl	Maslov-Sneppen	250	-0.017536280843934625	4.4298513300469065
1529	cpl	Maslov-Sneppen	250	0.01795002602648224	6.266438089194833
1530	cpl	Maslov-Sneppen	250	-0.05234244488663249	8.403034108470376
1531	cpl	Maslov-Sneppen	250	0.03173664383097222	-2.072272203595659
1532	cpl	Maslov-Sneppen	250	0.009540585757509193	-6.484861490407709
1533	cpl	Maslov-Sneppen	250	-0.013829883027225017	-11.877164971501877
1534	cpl	Maslov-Sneppen	250	-0.01967480387078948	5.8534785275597185
1535	cpl	Maslov-Sneppen	250	0.005687036083546991	-4.222831905685275
1536	cpl	Maslov-Sneppen	250	0.03564081974054477	-12.918155632387492
1537	cpl	Maslov-Sneppen	250	-0.01971332072612322	6.987949390124651
1538	cpl	Maslov-Sneppen	250	0.02204614226245816	8.06985753297533
1539	cpl	Maslov-Sneppen	250	0.015924077295540046	7.177304751293335
1540	cpl	Maslov-Sneppen	250	0.0010420372074724453	4.4324734649128334
1541	cpl	Maslov-Sneppen	250	-0.01914637971263454	-3.7565735902157553
1542	cpl	Maslov-Sneppen	250	-0.002146876686758579	1.410397323502551
1543	cpl	Maslov-Sneppen	250	-0.025413826084399727	8.327722325271031
1544	cpl	Maslov-Sneppen	250	-0.021168979784152334	-3.9415167037000027
1545	cpl	Maslov-Sneppen	250	-0.0006713029826819329	-3.5798825452527487
1546	cpl	Maslov-Sneppen	250	-0.01766078713464168	7.821275126008404
1547	cpl	Maslov-Sneppen	250	0.03905941500520935	6.728807214632905
1548	cpl	Maslov-Sneppen	250	-0.01600006459589329	3.350807739105546
1549	cpl	Maslov-Sneppen	250	-0.01069928549502388	5.952418077383123
1550	cpl	Maslov-Sneppen	250	-0.0037254169873940047	-2.797713356120556
1551	cpl	Maslov-Sneppen	250	0.0035424933855949118	-4.419079203077801
1552	cpl	Maslov-Sneppen	250	0.019435631186776558	6.234905229414178
1553	cpl	Maslov-Sneppen	250	-0.009455806051859408	5.661615263505374
1554	cpl	Maslov-Sneppen	250	0.004533999649431177	-7.736127301798831
1555	cpl	Maslov-Sneppen	250	0.021629830223356777	7.105325323022643
1556	cpl	Maslov-Sneppen	250	-0.005888716046321925	-9.123281518154016
1557	cpl	Maslov-Sneppen	250	-0.0032266655794945718	2.3858567649660807
1558	cpl	Maslov-Sneppen	250	-0.006648737606214474	8.435150062849301
1559	cpl	Maslov-Sneppen	250	-0.0644698260812064	8.962958266395232
1560	cpl	Maslov-Sneppen	250	-0.009263775737503884	7.49050944314944
1561	cpl	Maslov-Sneppen	250	0.00914912224879218	-13.692166047429183
1562	cpl	Maslov-Sneppen	250	0.01845899405550741	-2.692975162670226
1563	cpl	Maslov-Sneppen	250	-0.021422959095211757	-0.1783476782800877
1564	cpl	Maslov-Sneppen	250	-0.0012770760729336208	-1.673089746824924
1565	cpl	Maslov-Sneppen	250	-0.005436839691190339	0.6222438917333217
1566	cpl	Maslov-Sneppen	250	0.03742232685683843	7.096765093594283
1567	cpl	Maslov-Sneppen	250	0.01696441482065621	-2.1433556490368417
1568	cpl	Maslov-Sneppen	250	0.0066910803948513455	-16.670753983041816
1569	cpl	Maslov-Sneppen	250	0.02037461917480575	-1.0610663635802093
1570	cpl	Maslov-Sneppen	250	0.02138550807575111	0.3179047729813197
1571	cpl	Maslov-Sneppen	250	0.03316844309479173	-8.477600381477869
1572	cpl	Maslov-Sneppen	250	0.018068858027226783	-4.685125343665452
1573	cpl	Maslov-Sneppen	250	-0.013845306159724135	-7.565165523255803
1574	cpl	Maslov-Sneppen	250	0.01938497393264936	12.767798219816061
1575	cpl	Maslov-Sneppen	250	-0.0019202566313997233	-2.022677966298631
1576	cpl	Maslov-Sneppen	250	0.023042078662272526	-7.730266394015979
1577	cpl	Maslov-Sneppen	250	0.0006581598481466504	-6.960154199264171
1578	cpl	Maslov-Sneppen	250	-0.02055370592830922	-6.5624017247328315
1579	cpl	Maslov-Sneppen	250	-0.016016896960906222	-2.0977899658211356
1580	cpl	Maslov-Sneppen	250	0.00557730365791162	-0.4670523848199471
1581	cpl	Maslov-Sneppen	250	-0.01582090044958251	7.747806064992939
1582	cpl	Maslov-Sneppen	250	-0.012156605842669062	10.469732265734136
1583	cpl	Maslov-Sneppen	250	-0.024123414360201153	12.770897922619573
1584	cpl	Maslov-Sneppen	250	0.042839636286023	0.6207481510364602
1585	cpl	Maslov-Sneppen	250	0.0006061799497963674	-20.284896229349528
1586	cpl	Maslov-Sneppen	250	0.03921224597041117	9.021938731743704
1587	cpl	Maslov-Sneppen	250	0.005826340573241277	12.020551535662689
1588	cpl	Maslov-Sneppen	250	0.0394724524110944	1.2039467926305887
1589	cpl	Maslov-Sneppen	250	-0.03785191010207843	10.533338341254426
1590	cpl	Maslov-Sneppen	250	0.013804767529032648	-8.523098485616329
1591	cpl	Maslov-Sneppen	250	0.041595166220931255	-9.312668402292273
1592	cpl	Maslov-Sneppen	250	-0.007651690798230899	8.765214767511681
1593	cpl	Maslov-Sneppen	250	0.049046336384125734	2.0967099896464707
1594	cpl	Maslov-Sneppen	250	-0.002968081906257225	0.20412700513490234
1595	cpl	Maslov-Sneppen	250	-0.028316676452283585	11.630804652472955
1596	cpl	Maslov-Sneppen	250	-0.012545045043894452	-5.941691207069176
1597	cpl	Maslov-Sneppen	250	0.0014485413304136587	5.643520367920541
1598	cpl	Maslov-Sneppen	250	0.016988920245219922	-8.690711005052105
1599	cpl	Maslov-Sneppen	250	0.027696391054671688	-19.09987574455917
1600	cpl	Maslov-Sneppen	250	-0.0032762217681904984	-10.494827509775833
1601	cpl	Maslov-Sneppen	250	-0.006457903721407765	9.150286208599436
1602	cpl	Maslov-Sneppen	250	-0.02060864998649405	-11.086356408759785
1603	cpl	Maslov-Sneppen	250	0.02041152128374892	7.739066138878124
1604	cpl	Maslov-Sneppen	250	0.00816419911380427	8.368672875261517
1605	cpl	Maslov-Sneppen	250	-0.03294999255846608	-7.345371277065101
1606	cpl	Maslov-Sneppen	250	0.0056207940165479385	5.347504636106539
1607	cpl	Maslov-Sneppen	250	0.018751082675107538	-16.890649245218714
1608	cpl	Maslov-Sneppen	250	0.021553624911345822	-12.817274633010214
1609	cpl	Maslov-Sneppen	250	-0.006497689442885555	8.057756711574829
1610	cpl	Maslov-Sneppen	250	0.015449164109962221	7.179320978061726
1611	cpl	Maslov-Sneppen	250	-0.0069826370806235424	3.3938525950267384
1612	cpl	Maslov-Sneppen	250	-0.017135049830519486	-8.239436452139143
1613	cpl	Maslov-Sneppen	250	-0.003929193003304063	-2.607777407411891
1614	cpl	Maslov-Sneppen	250	0.03560728073513108	-13.087114008802777
1615	cpl	Maslov-Sneppen	250	-0.019439714998245646	10.734740976232553
1616	cpl	Maslov-Sneppen	250	0.029492749330865837	21.134502661883673
1617	cpl	Maslov-Sneppen	250	0.008895721186678316	-20.62520644260808
1618	cpl	Maslov-Sneppen	250	-0.05006251172925406	-8.355303543912623
1619	cpl	Maslov-Sneppen	250	-0.019295735661315983	1.6485597182933145
1620	cpl	Maslov-Sneppen	250	-0.01324528522946098	-5.749147673642226
1621	cpl	Maslov-Sneppen	250	-0.027386379136575933	0.7418148072229792
1622	cpl	Maslov-Sneppen	250	0.032777602459600624	2.351649301444317
1623	cpl	Maslov-Sneppen	250	-0.0031322141515856042	1.4911315350991403
1624	cpl	Maslov-Sneppen	250	0.023761194136160006	13.314940486693375
1625	cpl	Maslov-Sneppen	250	0.011083354354374814	2.6015053010130798
1626	cpl	Maslov-Sneppen	250	-0.002694916647499088	-2.080237916445395
1627	cpl	Maslov-Sneppen	250	0.023086945926872566	3.955843892765223
1628	cpl	Maslov-Sneppen	250	0.017559649172068835	-5.262929062683372
1629	cpl	Maslov-Sneppen	250	-0.018060955103670513	-14.564471431215678
1630	cpl	Maslov-Sneppen	250	-0.021428997107830892	-0.5227944652139951
1631	cpl	Maslov-Sneppen	250	-0.011320508295574013	-5.082347814791778
1632	cpl	Maslov-Sneppen	250	0.03527696912129406	-11.781361961203443
1633	cpl	Maslov-Sneppen	250	0.013740844792614991	2.5595574119569
1634	cpl	Maslov-Sneppen	250	-0.022962569970366668	-5.60657033243535
1635	cpl	Maslov-Sneppen	250	0.006642209498477293	2.2707361962264567
1636	cpl	Maslov-Sneppen	250	0.04830239753638199	-3.3759042977562457
1637	cpl	Maslov-Sneppen	250	0.02361234331679809	-7.479075120875442
1638	cpl	Maslov-Sneppen	250	0.02709112407765739	12.192248287325075
1639	cpl	Maslov-Sneppen	250	0.03375033160735733	-1.8302867544505128
1640	cpl	Maslov-Sneppen	250	-0.013537911314573861	13.132369127035776
1641	cpl	Maslov-Sneppen	250	-0.014072025908227226	-11.774004725758724
1642	cpl	Maslov-Sneppen	250	0.019307211048067457	5.982268412178268
1643	cpl	Maslov-Sneppen	250	-0.023886865457366006	14.858852742454905
1644	cpl	Maslov-Sneppen	250	-0.03984143405975704	1.6000302452730197
1645	cpl	Maslov-Sneppen	250	0.010561482396921342	-13.81264804615542
1646	cpl	Maslov-Sneppen	250	-0.010682016974658736	5.023144593662251
1647	cpl	Maslov-Sneppen	250	0.010916329001582506	-0.24302208966345556
1648	cpl	Maslov-Sneppen	250	0.014050745130609409	19.30360418305459
1649	cpl	Maslov-Sneppen	250	0.007150292618452937	-2.484679316521745
1650	cpl	Maslov-Sneppen	250	0.012374844089447272	-13.357049217555753
1651	cpl	Maslov-Sneppen	250	0.0005817095860041488	-18.132571430447534
1652	cpl	Maslov-Sneppen	250	-0.03937212789022767	9.386697904763256
1653	cpl	Maslov-Sneppen	250	0.0005628155202703003	-16.2454505443601
1654	cpl	Maslov-Sneppen	250	-0.008556054889520158	8.88983684861045
1655	cpl	Maslov-Sneppen	250	-0.0030209511686167334	1.6017546603557624
1656	cpl	Maslov-Sneppen	250	0.02264368068316013	-11.513964056473478
1657	cpl	Maslov-Sneppen	250	-0.01237154787128761	2.675479725390098
1658	cpl	Maslov-Sneppen	250	0.020233934075059908	-2.8652962667884267
1659	cpl	Maslov-Sneppen	250	0.010063542946532689	-12.260175986988713
1660	cpl	Maslov-Sneppen	250	-0.0014403231195368818	4.659499062840297
1661	cpl	Maslov-Sneppen	250	0.0033667316162371425	-18.139837734520984
1662	cpl	Maslov-Sneppen	250	0.0025544595068895024	5.418513041200758
1663	cpl	Maslov-Sneppen	250	-0.0109525295426233	8.976381957397495
1664	cpl	Maslov-Sneppen	250	-0.017806679653932463	1.5323191986110953
1665	cpl	Maslov-Sneppen	250	-0.03237245162619935	10.313336388000975
1666	cpl	Maslov-Sneppen	250	0.035479022700923186	8.378748601760751
1667	cpl	Maslov-Sneppen	250	-0.014767607161188849	5.564849312392179
1668	cpl	Maslov-Sneppen	250	-0.025314896615633846	-13.271381146612008
1669	cpl	Maslov-Sneppen	250	0.004410554941422803	-4.968555963065474
1670	cpl	Maslov-Sneppen	250	0.0190041543447044	-2.5842469204984764
1671	cpl	Maslov-Sneppen	250	0.008261670293850566	1.2671144813314912
1672	cpl	Maslov-Sneppen	250	-0.019334769263109258	4.495463738152823
1673	cpl	Maslov-Sneppen	250	0.01209821473363311	7.988834940285974
1674	cpl	Maslov-Sneppen	250	-0.0091680162169502	-9.702796165675608
1675	cpl	Maslov-Sneppen	250	0.03286086993939301	-5.340443970436156
1676	cpl	Maslov-Sneppen	250	-0.061247309938923924	-12.46190183945858
1677	cpl	Maslov-Sneppen	250	0.03432333566965539	5.561538561172203
1678	cpl	Maslov-Sneppen	250	0.01733456627793915	-14.733316750541803
1679	cpl	Maslov-Sneppen	250	0.026279656701712204	9.170194551341154
1680	cpl	Maslov-Sneppen	250	0.007232702312054892	11.401807608971275
1681	cpl	Maslov-Sneppen	250	0.03145757641825388	-9.991530375041926
1682	cpl	Maslov-Sneppen	250	-0.019230696067972022	-1.3103774760263565
1683	cpl	Maslov-Sneppen	250	-0.022639820228804456	4.762208017510663
1684	cpl	Maslov-Sneppen	250	-0.013661497554372777	-2.236814076478651
1685	cpl	Maslov-Sneppen	250	0.020669844726170422	-6.34617186045089
1686	cpl	Maslov-Sneppen	250	-0.005249139854023685	-2.412566475614298
1687	cpl	Maslov-Sneppen	250	0.011641570193076297	-9.05618863418213
1688	cpl	Maslov-Sneppen	250	-0.0007460858354617493	-8.207347910990913
1689	cpl	Maslov-Sneppen	250	0.039179953192659	-3.7687474287876483
1690	cpl	Maslov-Sneppen	250	-0.003422513756843742	-6.873625837002444
1691	cpl	Maslov-Sneppen	250	-0.006745820865731007	13.423428843437843
1692	cpl	Maslov-Sneppen	250	0.015514275515365241	3.032253258422671
1693	cpl	Maslov-Sneppen	250	-0.005025763054660805	-8.978696961827515
1694	cpl	Maslov-Sneppen	250	-0.01598288044638484	-1.5068708988798207
1695	cpl	Maslov-Sneppen	250	0.021862607417943117	-10.926042078476543
1696	cpl	Maslov-Sneppen	250	0.02165743219770343	1.0205573436370783
1697	cpl	Maslov-Sneppen	250	-0.051003571330174	4.432383123785008
1698	cpl	Maslov-Sneppen	250	0.010708119542670612	-15.554895752707647
1699	cpl	Maslov-Sneppen	250	-0.004073515746072511	18.755582536543407
1700	cpl	Maslov-Sneppen	250	-0.02804749305667027	-4.464067842643916
1701	cpl	Maslov-Sneppen	250	-0.007865788742009425	-0.9556819570532102
1702	cpl	Maslov-Sneppen	250	0.0020686217529988045	-0.9920179689189086
1703	cpl	Maslov-Sneppen	250	0.012398819972549944	14.140716544657447
1704	cpl	Maslov-Sneppen	250	-0.02857031805093941	12.288557020891089
1705	cpl	Maslov-Sneppen	250	0.003252822560718509	2.565898021218566
1706	cpl	Maslov-Sneppen	250	-0.028197478364745534	6.675571132844968
1707	cpl	Maslov-Sneppen	250	0.0043184599949689624	-5.410357483186275
1708	cpl	Maslov-Sneppen	250	-0.019137812070293615	0.5912390312543541
1709	cpl	Maslov-Sneppen	250	0.006878150197668174	2.575976852059767
1710	cpl	Maslov-Sneppen	250	-0.022404425289792404	4.902461243750684
1711	cpl	Maslov-Sneppen	250	-0.002117468894087914	-1.013177133266192
1712	cpl	Maslov-Sneppen	250	-0.03235739275658446	-2.9996735155752066
1713	cpl	Maslov-Sneppen	250	-0.010698031380865898	-17.408087240309946
1714	cpl	Maslov-Sneppen	250	-0.029104801746975335	-9.022402254198543
1715	cpl	Maslov-Sneppen	250	-0.022180700901101236	-7.135184123413707
1716	cpl	Maslov-Sneppen	250	0.002003823918840601	2.303009271497464
1717	cpl	Maslov-Sneppen	250	-0.015719442722518448	-0.6615958220689957
1718	cpl	Maslov-Sneppen	250	0.018982323385900373	-3.191881096563751
1719	cpl	Maslov-Sneppen	250	0.005249977662304849	-1.5729921389287465
1720	cpl	Maslov-Sneppen	250	-0.00343122909143494	-13.05258448918711
1721	cpl	Maslov-Sneppen	250	-0.009517074627106452	13.298790306742795
1722	cpl	Maslov-Sneppen	250	0.006169269556129431	8.580701562131697
1723	cpl	Maslov-Sneppen	250	-0.015134460960899095	2.5060831718762726
1724	cpl	Maslov-Sneppen	250	0.07889582918694948	5.967597497704567
1725	cpl	Maslov-Sneppen	250	0.012073750754169754	-6.920076343255474
1726	cpl	Maslov-Sneppen	250	-0.0033579507233201214	-11.14327458665487
1727	cpl	Maslov-Sneppen	250	-0.016112297159613057	-3.2179673917352223
1728	cpl	Maslov-Sneppen	250	0.005879704559212608	-9.878906951123415
1729	cpl	Maslov-Sneppen	250	-0.004518756581532028	5.5015273783210805
1730	cpl	Maslov-Sneppen	250	-0.0018283377938675118	15.708717608975642
1731	cpl	Maslov-Sneppen	250	-0.010459104623463403	-1.5846566030264444
1732	cpl	Maslov-Sneppen	250	0.011723228583523707	5.323264048040581
1733	cpl	Maslov-Sneppen	250	0.009726940327038962	-3.1026860146344557
1734	cpl	Maslov-Sneppen	250	-0.002646892317748206	3.9132837984431323
1735	cpl	Maslov-Sneppen	250	-0.01820358367052579	-7.906915116481586
1736	cpl	Maslov-Sneppen	250	0.02917758807625481	9.63392431067501
1737	cpl	Maslov-Sneppen	250	-0.02909514080461995	3.2722214178559175
1738	cpl	Maslov-Sneppen	250	0.009765857183400508	-4.1883373942443045
1739	cpl	Maslov-Sneppen	250	-0.00793742344443235	-2.903957339138967
1740	cpl	Maslov-Sneppen	250	0.04042519598127948	7.724882255392094
1741	cpl	Maslov-Sneppen	250	0.010229180438715367	8.95383949497472
1742	cpl	Maslov-Sneppen	250	-0.004526569693552567	-4.524087152874265
1743	cpl	Maslov-Sneppen	250	-0.007759428523151933	6.559837505737633
1744	cpl	Maslov-Sneppen	250	0.014345574311152852	8.304436411230075
1745	cpl	Maslov-Sneppen	250	-0.007519653828550397	-0.22711233950955526
1746	cpl	Maslov-Sneppen	250	0.0061045647490586465	5.489473779552352
1747	cpl	Maslov-Sneppen	250	0.00038429527104983036	1.0052434370647296
1748	cpl	Maslov-Sneppen	250	0.05049455248082122	10.936994556638306
1749	cpl	Maslov-Sneppen	250	-0.0136495872479682	-3.4964455454855394
1750	cpl	Maslov-Sneppen	250	0.033710247024657254	6.957433433687962
1751	cpl	Maslov-Sneppen	250	0.02381344392819438	-6.499689237651129
1752	cpl	Maslov-Sneppen	250	0.011943393717213693	-15.718825044952167
1753	cpl	Maslov-Sneppen	250	0.0022523581557334603	4.8730296509736215
1754	cpl	Maslov-Sneppen	250	0.0014035219101685523	-3.982592782622735
1755	cpl	Maslov-Sneppen	250	0.011930580724202233	4.183283826856337
1756	cpl	Maslov-Sneppen	250	0.0006246777097524731	-7.0265903403437635
1757	cpl	Maslov-Sneppen	250	-0.005192534465255352	-6.18938014855512
1758	cpl	Maslov-Sneppen	250	0.023033262173760807	11.138864566944402
1759	cpl	Maslov-Sneppen	250	0.06305455306964455	-6.385134763944499
1760	cpl	Maslov-Sneppen	250	0.0031623683975699557	9.31728466166177
1761	cpl	Maslov-Sneppen	250	0.022568558978666584	-10.262227424450993
1762	cpl	Maslov-Sneppen	250	0.009482287764786169	6.748351200989411
1763	cpl	Maslov-Sneppen	250	0.00532640330439556	-3.640383263932382
1764	cpl	Maslov-Sneppen	250	0.030938116735283912	5.316921997631706
1765	cpl	Maslov-Sneppen	250	-0.007679685112143683	-6.703130416869461
1766	cpl	Maslov-Sneppen	250	-0.00883613084304278	12.213092372425344
1767	cpl	Maslov-Sneppen	250	-0.015896685990715014	8.454878058354046
1768	cpl	Maslov-Sneppen	250	-0.010534688098108804	-0.3614518906191323
1769	cpl	Maslov-Sneppen	250	0.028515139738345425	7.979631582788968
1770	cpl	Maslov-Sneppen	250	-0.013752570626764254	-1.8437800975042922
1771	cpl	Maslov-Sneppen	250	0.003973335135163435	6.003330032573991
1772	cpl	Maslov-Sneppen	250	-0.00843285203890918	-3.805430753175207
1773	cpl	Maslov-Sneppen	250	-0.04626677725137388	3.13147710658487
1774	cpl	Maslov-Sneppen	250	-0.0013822724563841405	14.357144864224889
1775	cpl	Maslov-Sneppen	250	0.005542008155809692	-3.5974081244341214
1776	cpl	Maslov-Sneppen	250	-0.016784643404072038	8.19826863009336
1777	cpl	Maslov-Sneppen	250	0.027280031550482118	-4.317941641883427
1778	cpl	Maslov-Sneppen	250	0.0013229672465310393	-2.3824710418085226
1779	cpl	Maslov-Sneppen	250	-0.011610885355419119	6.241853823744372
1780	cpl	Maslov-Sneppen	250	0.036647631428618294	0.8909478373205314
1781	cpl	Maslov-Sneppen	250	-0.014612100549335151	8.963590477726429
1782	cpl	Maslov-Sneppen	250	0.021862389480187865	2.464986683724212
1783	cpl	Maslov-Sneppen	250	0.024870200353759857	5.8774270929740124
1784	cpl	Maslov-Sneppen	250	0.02181454491381079	10.711823787131076
1785	cpl	Maslov-Sneppen	250	-0.017136449729430486	-9.89189566736752
1786	cpl	Maslov-Sneppen	250	0.014654916629531925	-7.670670248421057
1787	cpl	Maslov-Sneppen	250	0.011747390332113637	1.382859961250635
1788	cpl	Maslov-Sneppen	250	-0.008108690368251788	0.9277142858819207
1789	cpl	Maslov-Sneppen	250	-0.00606444566474066	13.47476365334202
1790	cpl	Maslov-Sneppen	250	-0.034188962143105656	-1.1975119145904096
1791	cpl	Maslov-Sneppen	250	0.01404942241856646	-7.846198911702864
1792	cpl	Maslov-Sneppen	250	-0.008743540136837952	11.278021252023082
1793	cpl	Maslov-Sneppen	250	-0.0013237300823686763	-5.420796881433247
1794	cpl	Maslov-Sneppen	250	-0.004803908517838189	-15.177007743182699
1795	cpl	Maslov-Sneppen	250	0.03684637593629491	-0.6667077750570595
1796	cpl	Maslov-Sneppen	250	0.020589119110972835	-9.940650733753857
1797	cpl	Maslov-Sneppen	250	0.0006773183336750131	-8.15637541069832
1798	cpl	Maslov-Sneppen	250	0.025974500460163148	-8.371244262723598
1799	cpl	Maslov-Sneppen	250	0.008331971558137571	4.2529659599372795
1800	cpl	Maslov-Sneppen	250	0.012231213471067823	19.989728771213386
1801	cpl	Maslov-Sneppen	250	0.010768497186930475	4.602588590989921
1802	cpl	Maslov-Sneppen	250	-0.023981042920449225	9.05388013223935
1803	cpl	Maslov-Sneppen	250	0.012907709868725923	4.286701287158571
1804	cpl	Maslov-Sneppen	250	-0.008557712496623581	-0.12425946122267804
1805	cpl	Maslov-Sneppen	250	-0.017983979436273313	-5.322679063480871
1806	cpl	Maslov-Sneppen	250	0.007182183860307811	-13.933967336567706
1807	cpl	Maslov-Sneppen	250	-0.0020286555112775284	19.59066541459276
1808	cpl	Maslov-Sneppen	250	-0.047281891724788826	-6.434013259715695
1809	cpl	Maslov-Sneppen	250	0.0048511158923901275	-12.895691050888978
1810	cpl	Maslov-Sneppen	250	-0.010303917183524858	-3.2941542103759804
1811	cpl	Maslov-Sneppen	250	-0.03240617349903844	7.244675109935031
1812	cpl	Maslov-Sneppen	250	-0.014185221062250184	-0.9318891011682082
1813	cpl	Maslov-Sneppen	250	0.012358698812859342	10.30271629700067
1814	cpl	Maslov-Sneppen	250	0.03653424046892016	12.13889646971224
1815	cpl	Maslov-Sneppen	250	0.042099408910959486	-3.451242358360277
1816	cpl	Maslov-Sneppen	250	-0.0109997288689284	18.371048154176478
1817	cpl	Maslov-Sneppen	250	0.0006135208780520976	0.8409179950556893
1818	cpl	Maslov-Sneppen	250	0.02230454490750243	2.6484193977464683
1819	cpl	Maslov-Sneppen	250	-0.009612878655887032	-4.945268993720239
1820	cpl	Maslov-Sneppen	250	-0.011544217264423003	-0.5133041288843503
1821	cpl	Maslov-Sneppen	250	0.0019144738110891853	-5.069354793043754
1822	cpl	Maslov-Sneppen	250	0.010918573576786326	3.178380024516077
1823	cpl	Maslov-Sneppen	250	0.007362227450383186	-2.6981814029747646
1824	cpl	Maslov-Sneppen	250	0.02318632837601804	3.6218750314322645
1825	cpl	Maslov-Sneppen	250	-0.020258187561545224	0.19523174390590967
1826	cpl	Maslov-Sneppen	250	-0.017535230460944694	7.90356281980132
1827	cpl	Maslov-Sneppen	250	0.027146083014842174	8.804541877591657
1828	cpl	Maslov-Sneppen	250	-0.00612573266675071	-11.244083474187482
1829	cpl	Maslov-Sneppen	250	-0.0035058078818102478	5.624348519799106
1830	cpl	Maslov-Sneppen	250	0.012068993456481906	-10.292592381867758
1831	cpl	Maslov-Sneppen	250	0.02578514114467944	7.2401753408621445
1832	cpl	Maslov-Sneppen	250	-0.0057490386198795216	8.06655547826395
1833	cpl	Maslov-Sneppen	250	-0.018528690325809987	25.61546553859804
1834	cpl	Maslov-Sneppen	250	0.0028967258785164702	-15.903865951684445
1835	cpl	Maslov-Sneppen	250	-0.034317878410866094	12.634589311982939
1836	cpl	Maslov-Sneppen	250	-0.023365365621910956	-12.916405224615875
1837	cpl	Maslov-Sneppen	250	0.006761785509197762	14.162032478513694
1838	cpl	Maslov-Sneppen	250	-0.013777990611751854	-2.8776398043242817
1839	cpl	Maslov-Sneppen	250	0.01023991215454785	-6.215225672337097
1840	cpl	Maslov-Sneppen	250	-0.006840994506841464	-12.994232046846294
1841	cpl	Maslov-Sneppen	250	-0.012157601607694522	-14.07570629872111
1842	cpl	Maslov-Sneppen	250	0.02141284313887697	7.6507665276787025
1843	cpl	Maslov-Sneppen	250	0.01547895075304001	-3.8874578209127826
1844	cpl	Maslov-Sneppen	250	0.0008741760220339966	-17.41188622663091
1845	cpl	Maslov-Sneppen	250	0.0010156674370594232	-11.176850461293096
1846	cpl	Maslov-Sneppen	250	0.017816953133812166	-3.368548325816319
1847	cpl	Maslov-Sneppen	250	0.016182101721876837	0.6620268608324681
1848	cpl	Maslov-Sneppen	250	0.006705824235963286	7.601068862206022
1849	cpl	Maslov-Sneppen	250	-0.01737148089782456	7.695008052436372
1850	cpl	Maslov-Sneppen	250	-0.020160635267945523	9.251085755073065
1851	cpl	Maslov-Sneppen	250	-0.009881405474087678	-1.7102767330456026
1852	cpl	Maslov-Sneppen	250	-0.0064176487410875435	-10.920723798153482
1853	cpl	Maslov-Sneppen	250	0.01429370996663929	-2.5606744214649435
1854	cpl	Maslov-Sneppen	250	0.0007681355756577462	-7.111054994149592
1855	cpl	Maslov-Sneppen	250	-0.017416840173538572	8.13113783361053
1856	cpl	Maslov-Sneppen	250	-0.024019130638451465	-10.511374230343918
1857	cpl	Maslov-Sneppen	250	-0.017002754975594333	-18.60001479948791
1858	cpl	Maslov-Sneppen	250	-0.032873881037448545	2.221239691646292
1859	cpl	Maslov-Sneppen	250	-0.0019444493627315306	-7.924590507010105
1860	cpl	Maslov-Sneppen	250	0.012860551376209875	0.16006471360364036
1861	cpl	Maslov-Sneppen	250	-0.005124930661731106	-4.334176993339693
1862	cpl	Maslov-Sneppen	250	0.027009029291733058	-0.6740179548093168
1863	cpl	Maslov-Sneppen	250	0.06878143687336363	-17.091812082225395
1864	cpl	Maslov-Sneppen	250	-0.007499732404670433	-0.22727224611997654
1865	cpl	Maslov-Sneppen	250	-0.004874929871738388	-8.254715693311567
1866	cpl	Maslov-Sneppen	250	-0.0037882456136253424	-10.75572264841146
1867	cpl	Maslov-Sneppen	250	-0.003328185164632676	10.287513094132008
1868	cpl	Maslov-Sneppen	250	0.002394808402188507	5.68962780314604
1869	cpl	Maslov-Sneppen	250	0.005389785147620959	-12.540010040497258
1870	cpl	Maslov-Sneppen	250	-0.0008173032526678269	-18.288761120075574
1871	cpl	Maslov-Sneppen	250	-0.006186407549727392	-15.550530978201508
1872	cpl	Maslov-Sneppen	250	0.02242000921206228	-5.290384678941848
1873	cpl	Maslov-Sneppen	250	0.006754412819543341	12.961194431197406
1874	cpl	Maslov-Sneppen	250	0.007817720189002236	15.327168386616302
1875	cpl	Maslov-Sneppen	250	-0.030388748281090186	10.672265196291402
1876	cpl	Maslov-Sneppen	250	0.0340727435508086	15.033583909183578
1877	cpl	Maslov-Sneppen	250	0.030503178920934765	-9.484166276515738
1878	cpl	Maslov-Sneppen	250	0.007783174266073911	-1.5770216775905348
1879	cpl	Maslov-Sneppen	250	0.0042442789350971896	-7.145245744612175
1880	cpl	Maslov-Sneppen	250	-0.0276037303672898	4.9300443459864125
1881	cpl	Maslov-Sneppen	250	0.007228737537544769	2.1663911764273465
1882	cpl	Maslov-Sneppen	250	-0.015982972273823635	8.96048922068581
1883	cpl	Maslov-Sneppen	250	0.02636909993525013	-7.834346426002376
1884	cpl	Maslov-Sneppen	250	0.0059883822719836105	-1.3072946790843372
1885	cpl	Maslov-Sneppen	250	0.025942122930660973	-1.4149447418106464
1886	cpl	Maslov-Sneppen	250	-0.027435687660819805	-1.5361944137231642
1887	cpl	Maslov-Sneppen	250	0.0013358569513959879	-4.946369873290533
1888	cpl	Maslov-Sneppen	250	-0.002162158151848621	-7.762767196034249
1889	cpl	Maslov-Sneppen	250	-0.07349828298305919	7.3819382479244275
1890	cpl	Maslov-Sneppen	250	-0.023896439557614824	-1.8169717734424533
1891	cpl	Maslov-Sneppen	250	-0.007345615958920256	8.630024699537033
1892	cpl	Maslov-Sneppen	250	-0.024143604674010027	-11.71935772491398
1893	cpl	Maslov-Sneppen	250	-0.0033088724883970624	12.007132147287718
1894	cpl	Maslov-Sneppen	250	0.0063811208458133695	11.147716740164958
1895	cpl	Maslov-Sneppen	250	0.010377928189623199	-1.920894154249501
1896	cpl	Maslov-Sneppen	250	0.0034806474548866326	6.351173939975571
1897	cpl	Maslov-Sneppen	250	0.032233629193888357	5.9089234664808306
1898	cpl	Maslov-Sneppen	250	-0.016550287687485937	-1.2592992462107762
1899	cpl	Maslov-Sneppen	250	-0.002205980305902114	-1.16132742460801
1900	cpl	Maslov-Sneppen	250	0.04534939962657538	-1.6845832023527125
1901	cpl	Maslov-Sneppen	250	-0.01420004602418497	-4.89750312837496
1902	cpl	Maslov-Sneppen	250	0.002968756529793911	-7.384572113841576
1903	cpl	Maslov-Sneppen	250	-0.00245884370883513	0.32039122643015955
1904	cpl	Maslov-Sneppen	250	-0.03042993270655655	-17.281390021147875
1905	cpl	Maslov-Sneppen	250	-0.026840658392203932	-7.243115606584512
1906	cpl	Maslov-Sneppen	250	-0.00946494740165228	29.164830770351724
1907	cpl	Maslov-Sneppen	250	-0.020088816240711908	6.379204334111327
1908	cpl	Maslov-Sneppen	250	0.019532137922112645	-7.869596892206446
1909	cpl	Maslov-Sneppen	250	-0.005737259115060935	-6.235212363023587
1910	cpl	Maslov-Sneppen	250	-0.012639167933159695	3.8692156637306234
1911	cpl	Maslov-Sneppen	250	-0.0016551066436809583	20.94276616859368
1912	cpl	Maslov-Sneppen	250	0.018550342581879296	16.057042769005957
1913	cpl	Maslov-Sneppen	250	0.004863126420637166	4.69350256274369
1914	cpl	Maslov-Sneppen	250	0.007471328150622812	10.592600900895272
1915	cpl	Maslov-Sneppen	250	-0.001283326424206008	9.172696261235085
1916	cpl	Maslov-Sneppen	250	-0.045438934701370406	-5.256148734092418
1917	cpl	Maslov-Sneppen	250	0.01819684360382063	7.292834236763627
1918	cpl	Maslov-Sneppen	250	0.019023362013092137	0.3261832785782471
1919	cpl	Maslov-Sneppen	250	0.013283072891699993	-10.448111916421498
1920	cpl	Maslov-Sneppen	250	-0.018557336641456375	-3.8809171291539157
1921	cpl	Maslov-Sneppen	250	-0.0009844030041052266	2.430791105219016
1922	cpl	Maslov-Sneppen	250	-0.03543004264459964	1.3458255349716486
1923	cpl	Maslov-Sneppen	250	-0.021104207129920092	18.074286478497736
1924	cpl	Maslov-Sneppen	250	0.015458526176153752	3.3884448894095476
1925	cpl	Maslov-Sneppen	250	-0.032983345217041035	1.9737508008393967
1926	cpl	Maslov-Sneppen	250	0.021519210080357284	3.779547929699203
1927	cpl	Maslov-Sneppen	250	0.0179481957226229	-12.638391369290252
1928	cpl	Maslov-Sneppen	250	-0.03135858417790156	-10.04974189154545
1929	cpl	Maslov-Sneppen	250	0.023659218230598793	-2.176682195210508
1930	cpl	Maslov-Sneppen	250	0.00032525652815503094	16.53964103031355
1931	cpl	Maslov-Sneppen	250	-0.03437154538822585	-11.81502167416097
1932	cpl	Maslov-Sneppen	250	0.011314178026581976	-7.3712067504446175
1933	cpl	Maslov-Sneppen	250	-0.009553693894705752	-13.633574571367896
1934	cpl	Maslov-Sneppen	250	-0.003792222659482844	-7.195970787227612
1935	cpl	Maslov-Sneppen	250	0.01685923405255982	-4.839059233322697
1936	cpl	Maslov-Sneppen	250	0.014988946476693509	11.587603612322724
1937	cpl	Maslov-Sneppen	250	0.00983419352425936	5.841792394872124
1938	cpl	Maslov-Sneppen	250	-0.020782247107353782	4.99803823268874
1939	cpl	Maslov-Sneppen	250	0.0159299803355032	0.3539900365875111
1940	cpl	Maslov-Sneppen	250	-0.01669462152255343	-4.114266409140364
1941	cpl	Maslov-Sneppen	250	0.030085168453657135	-2.879282021538593
1942	cpl	Maslov-Sneppen	250	-0.018874055283913997	-0.029126892499906454
1943	cpl	Maslov-Sneppen	250	0.02439212045459585	0.008551055109320903
1944	cpl	Maslov-Sneppen	250	-0.007152261021273244	13.51624230777756
1945	cpl	Maslov-Sneppen	250	0.03613232978799312	7.714413670981972
1946	cpl	Maslov-Sneppen	250	-0.024276778632901064	-4.144052144207825
1947	cpl	Maslov-Sneppen	250	-0.013255702306945477	7.092466694698459
1948	cpl	Maslov-Sneppen	250	0.015514781736033533	0.27039787415098643
1949	cpl	Maslov-Sneppen	250	-0.011797859318573996	8.416250795884048
1950	cpl	Maslov-Sneppen	250	0.017219702391430343	-11.115211243295478
1951	cpl	Maslov-Sneppen	250	-0.009264522895381181	-3.1337201272221704
1952	cpl	Maslov-Sneppen	250	-0.02274855793651068	8.760636016599728
1953	cpl	Maslov-Sneppen	250	-0.011470831595301162	3.4876457650258983
1954	cpl	Maslov-Sneppen	250	0.021900069337518265	7.92795829916667
1955	cpl	Maslov-Sneppen	250	0.024618589191821378	-0.4937699177140678
1956	cpl	Maslov-Sneppen	250	-0.0007034986088604632	-12.385055276354443
1957	cpl	Maslov-Sneppen	250	0.020221246886794025	6.629281222147442
1958	cpl	Maslov-Sneppen	250	0.03165254366156052	-7.331035352595021
1959	cpl	Maslov-Sneppen	250	0.026570899569460054	7.026004581108117
1960	cpl	Maslov-Sneppen	250	0.019691651457610586	14.632315121620321
1961	cpl	Maslov-Sneppen	250	0.004768977024211226	-0.07379450848495979
1962	cpl	Maslov-Sneppen	250	0.00045310907055415555	10.0068274375831
1963	cpl	Maslov-Sneppen	250	0.01006302606000394	-4.565472825573802
1964	cpl	Maslov-Sneppen	250	-0.012516823274450289	-2.7630866782434245
1965	cpl	Maslov-Sneppen	250	-0.009557810458273386	-12.528374145413995
1966	cpl	Maslov-Sneppen	250	-0.00344090908831095	10.349487147723568
1967	cpl	Maslov-Sneppen	250	0.004224633560550075	-8.570704037073215
1968	cpl	Maslov-Sneppen	250	0.002351529912023038	-2.1641026343368974
1969	cpl	Maslov-Sneppen	250	-0.019622952174956066	5.491606670562145
1970	cpl	Maslov-Sneppen	250	-0.05120456715212358	-8.999570577431557
1971	cpl	Maslov-Sneppen	250	0.0007177004059194425	-17.989170853240815
1972	cpl	Maslov-Sneppen	250	-0.006157264734415297	13.940307845752113
1973	cpl	Maslov-Sneppen	250	0.00378611971235347	16.670546324882466
1974	cpl	Maslov-Sneppen	250	0.006841564968159204	5.09021256247
1975	cpl	Maslov-Sneppen	250	0.04168936021828537	0.7032063996030488
1976	cpl	Maslov-Sneppen	250	0.011634221825341783	5.542516625625284
1977	cpl	Maslov-Sneppen	250	0.0119113909622084	14.11781420913259
1978	cpl	Maslov-Sneppen	250	0.0020225142149186224	-6.104222910697422
1979	cpl	Maslov-Sneppen	250	-0.030244007118139467	-2.2536062552367486
1980	cpl	Maslov-Sneppen	250	-0.009990278112147241	3.985605446054278
1981	cpl	Maslov-Sneppen	250	0.05471855148155031	7.365708520498354
1982	cpl	Maslov-Sneppen	250	0.03641259667011614	-0.0507969238532634
1983	cpl	Maslov-Sneppen	250	-0.006463292820004541	4.4728957636355755
1984	cpl	Maslov-Sneppen	250	0.011053878160772308	3.0204921655693093
1985	cpl	Maslov-Sneppen	250	0.05590465770076754	9.227463286066039
1986	cpl	Maslov-Sneppen	250	0.018439094031570902	-11.97905149494383
1987	cpl	Maslov-Sneppen	250	-0.00925050685377173	10.354966895227617
1988	cpl	Maslov-Sneppen	250	-0.013661176009440588	-3.819467675147163
1989	cpl	Maslov-Sneppen	250	0.006301647884251802	0.1422481394223026
1990	cpl	Maslov-Sneppen	250	0.02928108383908242	16.996186359823763
1991	cpl	Maslov-Sneppen	250	-0.011578887365458661	-4.5963640348823205
1992	cpl	Maslov-Sneppen	250	-0.007172359005267674	-0.4778152855280478
1993	cpl	Maslov-Sneppen	250	0.010105179272432084	9.081237674437679
1994	cpl	Maslov-Sneppen	250	0.058403849460118305	-0.35393419626004524
1995	cpl	Maslov-Sneppen	250	0.008598404255857279	1.4294306372933607
1996	cpl	Maslov-Sneppen	250	0.011691984323058204	0.15977120545038734
1997	cpl	Maslov-Sneppen	250	0.0012033606418672563	4.60386418868922
1998	cpl	Maslov-Sneppen	250	0.0010324030359486723	3.760942392620269
[truncated: 46,001 more rows]
