# Supplementary material for: A simulated annealing algorithm for randomizing weighted networks
Source: Nat Comput Sci. 2024 Dec 10;5(1):48–64. doi: 10.1038/s43588-024-00735-z (PMC11774763; doi:10.1038/s43588-024-00735-z)
Supplement: Supplementary file 5 — Evolution of relative phase (experiments and simulation). [file 43588_2024_735_MOESM5_ESM.zip]

Archive with 3 entries (2 files):
- Fig4/
- Fig4/Fig4a_source_data.csv
- Fig4/Fig4b_source_data.csv
