# Supplementary material for: A simulated annealing algorithm for randomizing weighted networks
Source: Nat Comput Sci. 2024 Dec 10;5(1):48–64. doi: 10.1038/s43588-024-00735-z (PMC11774763; doi:10.1038/s43588-024-00735-z)
Supplement: Supplementary file 5 — Evolution of relative phase (experiments and simulation). [file 43588_2024_735_MOESM5_ESM.zip › Fig4/Fig4a_source_data.csv]

	degree	normalized rich-club ratio	null	detection
0	0	1.0	Maslov-Sneppen	0.0
1	1	1.0	Maslov-Sneppen	0.0
2	2	1.0	Maslov-Sneppen	0.0
3	3	1.0	Maslov-Sneppen	0.0
4	4	1.0	Maslov-Sneppen	0.0
5	5	0.9999641558283011	Maslov-Sneppen	0.0
6	6	0.9998586297565749	Maslov-Sneppen	0.0
7	7	0.9996367729554441	Maslov-Sneppen	0.0
8	8	0.9988334053373152	Maslov-Sneppen	0.0
9	9	0.9967295705183921	Maslov-Sneppen	0.0
10	10	0.9950957988316556	Maslov-Sneppen	0.0
11	11	0.9937817500084868	Maslov-Sneppen	0.0
12	12	0.9923517506756102	Maslov-Sneppen	0.0
13	13	0.9918698335785524	Maslov-Sneppen	0.0
14	14	0.9927048787040668	Maslov-Sneppen	0.0
15	15	0.9966402532188066	Maslov-Sneppen	0.0
16	16	1.0008044737916184	Maslov-Sneppen	0.0
17	17	0.9994915108689205	Maslov-Sneppen	0.0
18	18	1.005697229789228	Maslov-Sneppen	0.0
19	19	1.010704468769153	Maslov-Sneppen	0.0
20	20	1.0157302551969094	Maslov-Sneppen	1.0
21	21	1.0215331934639607	Maslov-Sneppen	1.0
22	22	1.0262937030984554	Maslov-Sneppen	1.0
23	23	1.0310699682466362	Maslov-Sneppen	1.0
24	24	1.0335137823353544	Maslov-Sneppen	1.0
25	25	1.0435863772709537	Maslov-Sneppen	1.0
26	26	1.0434913095302512	Maslov-Sneppen	1.0
27	27	1.0543593395394009	Maslov-Sneppen	1.0
28	28	1.0825198165355998	Maslov-Sneppen	1.0
29	29	1.1028836124399883	Maslov-Sneppen	1.0
30	30	1.1029515951754516	Maslov-Sneppen	1.0
31	31	1.1151055109220591	Maslov-Sneppen	1.0
32	32	1.1220959321858022	Maslov-Sneppen	1.0
33	33	1.1385836481455411	Maslov-Sneppen	1.0
34	34	1.1346061223401689	Maslov-Sneppen	1.0
35	35	1.1269804265957653	Maslov-Sneppen	1.0
36	36	1.1487032070755658	Maslov-Sneppen	1.0
37	37	1.1615508368457705	Maslov-Sneppen	1.0
38	38	1.1922642909186925	Maslov-Sneppen	1.0
39	39	1.2189741403700507	Maslov-Sneppen	1.0
40	40	1.2391613050505081	Maslov-Sneppen	1.0
41	41	1.2360357419026176	Maslov-Sneppen	1.0
42	42	1.209026075583063	Maslov-Sneppen	1.0
43	43	1.1738159212880266	Maslov-Sneppen	1.0
44	44	1.208339241915994	Maslov-Sneppen	1.0
45	45	1.1953159237630682	Maslov-Sneppen	1.0
46	46	1.19086423889532	Maslov-Sneppen	0.0
47	47	1.1709883655039341	Maslov-Sneppen	0.0
48	48	1.181515625164676	Maslov-Sneppen	0.0
49	49	1.201583176926507	Maslov-Sneppen	0.0
50	50	1.2051186196399415	Maslov-Sneppen	0.0
51	51	1.15432951514327	Maslov-Sneppen	0.0
52	52	1.15432951514327	Maslov-Sneppen	0.0
53	53	1.1354180002915457	Maslov-Sneppen	0.0
54	54	1.1394566051973316	Maslov-Sneppen	0.0
55	55	1.1364788519755138	Maslov-Sneppen	0.0
56	56	1.2054752310132595	Maslov-Sneppen	0.0
57	57	1.2279043929387967	Maslov-Sneppen	0.0
58	58	1.1124205381428411	Maslov-Sneppen	0.0
59	59	1.1124205381428411	Maslov-Sneppen	0.0
60	60	1.1856964452295542	Maslov-Sneppen	0.0
61	61	1.5610646512000539	Maslov-Sneppen	0.0
62	62	1.2026789519911176	Maslov-Sneppen	0.0
63	63	1.2026789519911176	Maslov-Sneppen	0.0
64	64	1.5627430945873346	Maslov-Sneppen	0.0
65	65	1.6465946400555598	Maslov-Sneppen	0.0
66	66	1.6465946400555598	Maslov-Sneppen	0.0
67	67	1.296881815421871	Maslov-Sneppen	0.0
68	68	1.296881815421871	Maslov-Sneppen	0.0
69	69	1.296881815421871	Maslov-Sneppen	0.0
70	70	1.296881815421871	Maslov-Sneppen	0.0
71	71	1.296881815421871	Maslov-Sneppen	0.0
72	72	1.296881815421871	Maslov-Sneppen	0.0
73	73	1.296881815421871	Maslov-Sneppen	0.0
74	74	1.296881815421871	Maslov-Sneppen	0.0
75	75	3.2332751822280423	Maslov-Sneppen	0.0
76	76		Maslov-Sneppen	0.0
77	77		Maslov-Sneppen	0.0
78	78		Maslov-Sneppen	0.0
79	79		Maslov-Sneppen	0.0
80	0	1.0	Rubinov-Sporns	0.0
81	1	1.0	Rubinov-Sporns	0.0
82	2	1.0	Rubinov-Sporns	0.0
83	3	1.0	Rubinov-Sporns	0.0
84	4	1.0	Rubinov-Sporns	0.0
85	5	0.9997554069725553	Rubinov-Sporns	0.0
86	6	0.998468000196512	Rubinov-Sporns	0.0
87	7	0.9975322903364059	Rubinov-Sporns	0.0
88	8	0.994816500178417	Rubinov-Sporns	0.0
89	9	0.9882168646525125	Rubinov-Sporns	0.0
90	10	0.9824287208339766	Rubinov-Sporns	0.0
91	11	0.9771840000523768	Rubinov-Sporns	0.0
92	12	0.9720388588804634	Rubinov-Sporns	0.0
93	13	0.9649655308767694	Rubinov-Sporns	0.0
94	14	0.9574007671545313	Rubinov-Sporns	0.0
95	15	0.9539851452336828	Rubinov-Sporns	0.0
96	16	0.9517749058141033	Rubinov-Sporns	0.0
97	17	0.9418301771208953	Rubinov-Sporns	0.0
98	18	0.9419236776400787	Rubinov-Sporns	0.0
99	19	0.9423389961867362	Rubinov-Sporns	0.0
100	20	0.9416407172777547	Rubinov-Sporns	0.0
101	21	0.9417176330691692	Rubinov-Sporns	0.0
102	22	0.941001465381215	Rubinov-Sporns	0.0
103	23	0.9391551742921019	Rubinov-Sporns	0.0
104	24	0.9318713706708195	Rubinov-Sporns	0.0
105	25	0.935823731897269	Rubinov-Sporns	0.0
106	26	0.9312731455010604	Rubinov-Sporns	0.0
107	27	0.9376470674781707	Rubinov-Sporns	0.0
108	28	0.9590212177357488	Rubinov-Sporns	0.0
109	29	0.972630322795523	Rubinov-Sporns	0.0
110	30	0.963661445473394	Rubinov-Sporns	0.0
111	31	0.9704485808191889	Rubinov-Sporns	0.0
112	32	0.9717277071988911	Rubinov-Sporns	0.0
113	33	0.9806043516558762	Rubinov-Sporns	0.0
114	34	0.9678986514530464	Rubinov-Sporns	0.0
115	35	0.9594379289183489	Rubinov-Sporns	0.0
116	36	0.9760831293569934	Rubinov-Sporns	0.0
117	37	0.9838347973892105	Rubinov-Sporns	0.0
118	38	1.0060134478247087	Rubinov-Sporns	0.0
119	39	1.0188737658947278	Rubinov-Sporns	0.0
120	40	1.0300205719435092	Rubinov-Sporns	0.0
121	41	1.0250219224333983	Rubinov-Sporns	0.0
122	42	0.9892700179553285	Rubinov-Sporns	0.0
123	43	0.9600636486396412	Rubinov-Sporns	0.0
124	44	0.9855042641537186	Rubinov-Sporns	0.0
125	45	0.9691572805482044	Rubinov-Sporns	0.0
126	46	0.9635909994841861	Rubinov-Sporns	0.0
127	47	0.9450595092555548	Rubinov-Sporns	0.0
128	48	0.9440690068478299	Rubinov-Sporns	0.0
129	49	0.9590590961544119	Rubinov-Sporns	0.0
130	50	0.9671357331587579	Rubinov-Sporns	0.0
131	51	0.91978317170863	Rubinov-Sporns	0.0
132	52	0.91978317170863	Rubinov-Sporns	0.0
133	53	0.9129527022342351	Rubinov-Sporns	0.0
134	54	0.9085762810874995	Rubinov-Sporns	0.0
135	55	0.9077546945089602	Rubinov-Sporns	0.0
136	56	0.9554609744315146	Rubinov-Sporns	0.0
137	57	0.9640152480679121	Rubinov-Sporns	0.0
138	58	0.8807692472538172	Rubinov-Sporns	0.0
139	59	0.8807692472538172	Rubinov-Sporns	0.0
140	60	0.9406380145874258	Rubinov-Sporns	0.0
141	61	1.2542291694616994	Rubinov-Sporns	0.0
142	62	0.9277681387376692	Rubinov-Sporns	0.0
143	63	0.9277681387376692	Rubinov-Sporns	0.0
144	64	1.2086063887298533	Rubinov-Sporns	0.0
145	65	1.2584705697079688	Rubinov-Sporns	0.0
146	66	1.2584705697079688	Rubinov-Sporns	0.0
147	67	0.9239970675604593	Rubinov-Sporns	0.0
148	68	0.9239970675604593	Rubinov-Sporns	0.0
149	69	0.9239970675604593	Rubinov-Sporns	0.0
150	70	0.9239970675604593	Rubinov-Sporns	0.0
151	71	0.9239970675604593	Rubinov-Sporns	0.0
152	72	0.9239970675604593	Rubinov-Sporns	0.0
153	73	0.9239970675604593	Rubinov-Sporns	0.0
154	74	0.9239970675604593	Rubinov-Sporns	0.0
155	75	2.175454357402708	Rubinov-Sporns	0.0
156	76		Rubinov-Sporns	0.0
157	77		Rubinov-Sporns	0.0
158	78		Rubinov-Sporns	0.0
159	79		Rubinov-Sporns	0.0
160	0	1.0	simulated annealing	0.0
161	1	1.0	simulated annealing	0.0
162	2	1.0	simulated annealing	0.0
163	3	1.0	simulated annealing	0.0
164	4	1.0	simulated annealing	0.0
165	5	0.9999998795119741	simulated annealing	0.0
166	6	0.9999981859903758	simulated annealing	0.0
167	7	0.9999944951122631	simulated annealing	0.0
168	8	0.999969522860412	simulated annealing	0.0
169	9	1.000114865224034	simulated annealing	0.0
170	10	1.0016389589683037	simulated annealing	1.0
171	11	1.0033642850109346	simulated annealing	1.0
172	12	1.0053313234924879	simulated annealing	1.0
173	13	1.0091132574885722	simulated annealing	1.0
174	14	1.0155254792982553	simulated annealing	1.0
175	15	1.026103026052117	simulated annealing	1.0
176	16	1.0360155934539557	simulated annealing	1.0
177	17	1.0410628316967847	simulated annealing	1.0
178	18	1.0519669460501033	simulated annealing	1.0
179	19	1.059941530880875	simulated annealing	1.0
180	20	1.0736492204580315	simulated annealing	1.0
181	21	1.0869208517196203	simulated annealing	1.0
182	22	1.09689881699637	simulated annealing	1.0
183	23	1.1039130227168086	simulated annealing	1.0
184	24	1.1065670566582844	simulated annealing	1.0
185	25	1.1246287844290122	simulated annealing	1.0
186	26	1.1263550806814457	simulated annealing	1.0
187	27	1.1479237883756652	simulated annealing	1.0
188	28	1.1881528211793577	simulated annealing	1.0
189	29	1.2195557614804284	simulated annealing	1.0
190	30	1.223137232713474	simulated annealing	1.0
191	31	1.2481849126235671	simulated annealing	1.0
192	32	1.257081006847132	simulated annealing	1.0
193	33	1.2783131015818532	simulated annealing	1.0
194	34	1.272191081933754	simulated annealing	1.0
195	35	1.2830613906453174	simulated annealing	1.0
196	36	1.3242147844344034	simulated annealing	1.0
197	37	1.343736741587391	simulated annealing	1.0
198	38	1.3889721503181813	simulated annealing	1.0
199	39	1.4249410064760317	simulated annealing	1.0
200	40	1.449666123491366	simulated annealing	1.0
201	41	1.450906181081232	simulated annealing	1.0
202	42	1.4046068243129626	simulated annealing	1.0
203	43	1.3752646957162813	simulated annealing	1.0
204	44	1.4260423367086823	simulated annealing	1.0
205	45	1.408035819484884	simulated annealing	1.0
206	46	1.4170528150215165	simulated annealing	1.0
207	47	1.3984254121878363	simulated annealing	1.0
208	48	1.4015088024026616	simulated annealing	1.0
209	49	1.44348095674186	simulated annealing	1.0
210	50	1.4884808834638672	simulated annealing	1.0
211	51	1.4127768950077515	simulated annealing	1.0
212	52	1.4127768950077515	simulated annealing	1.0
213	53	1.432069985005283	simulated annealing	1.0
214	54	1.4268650761207178	simulated annealing	0.0
215	55	1.4461865233488567	simulated annealing	0.0
216	56	1.5203118841389458	simulated annealing	0.0
217	57	1.5245155777011248	simulated annealing	0.0
218	58	1.4192159920017844	simulated annealing	0.0
219	59	1.4192159920017844	simulated annealing	0.0
220	60	1.5310032582514819	simulated annealing	0.0
221	61	2.09693564740732	simulated annealing	1.0
222	62	1.5124995938598451	simulated annealing	0.0
223	63	1.5124995938598451	simulated annealing	0.0
224	64	1.9862943223576275	simulated annealing	0.0
225	65	2.0485841273037906	simulated annealing	0.0
226	66	2.0485841273037906	simulated annealing	0.0
227	67	1.3942080357401725	simulated annealing	0.0
228	68	1.3942080357401725	simulated annealing	0.0
229	69	1.3942080357401725	simulated annealing	0.0
230	70	1.3942080357401725	simulated annealing	0.0
231	71	1.3942080357401725	simulated annealing	0.0
232	72	1.3942080357401725	simulated annealing	0.0
233	73	1.3942080357401725	simulated annealing	0.0
234	74	1.3942080357401725	simulated annealing	0.0
235	75	3.12778479756587	simulated annealing	0.0
236	76		simulated annealing	0.0
237	77		simulated annealing	0.0
238	78		simulated annealing	0.0
239	79		simulated annealing	0.0
