# Supplementary material for: A simulated annealing algorithm for randomizing weighted networks
Source: Nat Comput Sci. 2024 Dec 10;5(1):48–64. doi: 10.1038/s43588-024-00735-z (PMC11774763; doi:10.1038/s43588-024-00735-z)
Supplement: Supplementary file 6 — Evolution of relative phase versus gate voltage (simulation). [file 43588_2024_735_MOESM6_ESM.zip › Fig6/Fig6a_source_data.csv]

	CPL	clustering	null
0	0.3569969609729518	0.03986667138558805	1
1	0.665870550389781	0.059675151958493954	2
2	0.794187675070028	0.07690178396901294	3
3	0.9378247083828848	0.03367348369418353	4
4	0.6641739472095723	0.03950400858302689	5
5	1.9348113165818148	0.01045766108410414	6
6	0.30102009102009103	0.12603172850753103	7
7	6.23570529906878	0.04750132358560243	8
8	0.783974358974359	0.1871080441385879	9
9	2.1486459730471994	0.16330692788708903	10
10	2.288779910555888	0.19098091069504664	11
11	1.0597701149425287	0.2728566657841864	13
12	0.0011572285866657296	0.0066503684320184915	14
13	0.763235294117647	0.44171461233236536	15
14	0.021260737391443404	0.004306142194562103	16
15	0.5385641011924361	0.07050423165771952	17
16	0.8927552839317544	0.24139179950856338	18
17	1.122249787736206	0.05502699314742024	19
18	1.2935010482180291	0.2540707193417692	20
19	0.4925203344161568	0.14054545565073645	21
20	11.483804911491031	0.07603696284137344	22
21	0.562884704948197	0.1450898765184864	23
22	1.1076287549971762	0.07304243012666561	24
23	1.3126233141858141	0.08797186746236099	25
24	1.0859699479264697	0.06511350866836117	26
25	0.981070806640245	0.09452306552014042	27
26	0.9754780275762078	0.0743231641925713	28
27	0.9510866910866911	0.12468889865410557	29
28	0.9239903936850147	0.06925976032939025	30
29	0.29486674456310885	0.0705023531113839	31
30	0.000322511699677258	0.012075809439041763	32
31	0.5311675657503713	0.04268527077843205	33
32	3.480679582415796	0.008790062604794877	34
33	2.8763132916402085	0.008778534055740944	35
34	3.6152365665571304	0.2404455359493707	36
35	1.6610971725513006	0.00954217802764066	37
36	3.5843373785161803	0.005296808280358438	38
