# Supplementary material for: A simulated annealing algorithm for randomizing weighted networks
Source: Nat Comput Sci. 2024 Dec 10;5(1):48–64. doi: 10.1038/s43588-024-00735-z (PMC11774763; doi:10.1038/s43588-024-00735-z)
Supplement: Supplementary file 6 — Evolution of relative phase versus gate voltage (simulation). [file 43588_2024_735_MOESM6_ESM.zip › Fig6/Fig6b_source_data.csv]

	rho	null
0	0.8398861729480803	Maslov-Sneppen
1	0.8099069379985464	Maslov-Sneppen
2	0.8566527499411298	Maslov-Sneppen
3	0.8953984145871765	Maslov-Sneppen
4	0.80279698748408	Maslov-Sneppen
5	0.8075065389843121	Maslov-Sneppen
6	0.8965909896259145	Maslov-Sneppen
7	0.763760274066553	Maslov-Sneppen
8	0.8445008476222516	Maslov-Sneppen
9	0.854819866263319	Maslov-Sneppen
10	0.7777555647190872	Maslov-Sneppen
11	0.8009906671878314	Maslov-Sneppen
12	0.8294556520378773	Maslov-Sneppen
13	0.835181739364269	Maslov-Sneppen
14	0.7951510770355217	Maslov-Sneppen
15	0.8093992847362391	Maslov-Sneppen
16	0.8403944472096717	Maslov-Sneppen
17	0.8409773046393457	Maslov-Sneppen
18	0.8431351515313844	Maslov-Sneppen
19	0.881570089896562	Maslov-Sneppen
20	0.7365206866580791	Maslov-Sneppen
21	0.8434591526001266	Maslov-Sneppen
22	0.874878865514354	Maslov-Sneppen
23	0.857545048661442	Maslov-Sneppen
24	0.7595083065580178	Maslov-Sneppen
25	0.8219576400969347	Maslov-Sneppen
26	0.8771730250085832	Maslov-Sneppen
27	0.8028063108263855	Maslov-Sneppen
28	0.7679456147598732	Maslov-Sneppen
29	0.8356971485262636	Maslov-Sneppen
30	0.8562154894502533	Maslov-Sneppen
31	0.8302235099699466	Maslov-Sneppen
32	0.8635734432255042	Maslov-Sneppen
33	0.831738615042204	Maslov-Sneppen
34	0.7751988064842704	Maslov-Sneppen
35	0.7494693138321518	Maslov-Sneppen
36	0.8875625036993642	Maslov-Sneppen
37	0.7542073096524596	Maslov-Sneppen
38	0.824186511098987	Maslov-Sneppen
39	0.8555562428761707	Maslov-Sneppen
40	0.8304180101771789	Maslov-Sneppen
41	0.8076887671721869	Maslov-Sneppen
42	0.8185804047387623	Maslov-Sneppen
43	0.7797590924741831	Maslov-Sneppen
44	0.7754276429779009	Maslov-Sneppen
45	0.8149219368928543	Maslov-Sneppen
46	0.8237140079386744	Maslov-Sneppen
47	0.7332974456867253	Maslov-Sneppen
48	0.8345562833930139	Maslov-Sneppen
49	0.8572483423172939	Maslov-Sneppen
50	0.8183300551714648	Maslov-Sneppen
51	0.8511407687030351	Maslov-Sneppen
52	0.7808288813088525	Maslov-Sneppen
53	0.8446225679755153	Maslov-Sneppen
54	0.8306897250381444	Maslov-Sneppen
55	0.7957293757329958	Maslov-Sneppen
56	0.7714615563557948	Maslov-Sneppen
57	0.8646411897345825	Maslov-Sneppen
58	0.8814607470475447	Maslov-Sneppen
59	0.8006953264952786	Maslov-Sneppen
60	0.848015404285328	Maslov-Sneppen
61	0.8350023891995905	Maslov-Sneppen
62	0.7804548068701027	Maslov-Sneppen
63	0.8591033830552464	Maslov-Sneppen
64	0.7965202235657832	Maslov-Sneppen
65	0.8002491894509006	Maslov-Sneppen
66	0.858650517693168	Maslov-Sneppen
67	0.7961974519388654	Maslov-Sneppen
68	0.8064545936392198	Maslov-Sneppen
69	0.8522257461553688	Maslov-Sneppen
70	0.8375950283003889	Maslov-Sneppen
71	0.8590130206882393	Maslov-Sneppen
72	0.8541253382308867	Maslov-Sneppen
73	0.7967264620527083	Maslov-Sneppen
74	0.7980281170209493	Maslov-Sneppen
75	0.776731741085369	Maslov-Sneppen
76	0.8437447147662037	Maslov-Sneppen
77	0.8563231701621857	Maslov-Sneppen
78	0.7723587506668337	Maslov-Sneppen
79	0.7856648516384148	Maslov-Sneppen
80	0.8383350518839698	Maslov-Sneppen
81	0.8374353961339628	Maslov-Sneppen
82	0.784359304949022	Maslov-Sneppen
83	0.807862177760501	Maslov-Sneppen
84	0.7940276215680201	Maslov-Sneppen
85	0.7843221730961913	Maslov-Sneppen
86	0.7941045458304415	Maslov-Sneppen
87	0.8994585320122166	Maslov-Sneppen
88	0.8441682370173854	Maslov-Sneppen
89	0.8554398495518103	Maslov-Sneppen
90	0.8703082734583248	Maslov-Sneppen
91	0.8196378574734546	Maslov-Sneppen
92	0.8660061967296082	Maslov-Sneppen
93	0.8243908477151236	Maslov-Sneppen
94	0.805055162827654	Maslov-Sneppen
95	0.8179636689885851	Maslov-Sneppen
96	0.8167679487557897	Maslov-Sneppen
97	0.8364920224559801	Maslov-Sneppen
98	0.8898683263256413	Maslov-Sneppen
99	0.7973077108014572	Maslov-Sneppen
100	0.7199943683141341	Maslov-Sneppen
101	0.6721644602347107	Maslov-Sneppen
102	0.727695695978511	Maslov-Sneppen
103	0.7138228941684664	Maslov-Sneppen
104	0.7213532000809645	Maslov-Sneppen
105	0.6898789657578485	Maslov-Sneppen
106	0.6254871585051822	Maslov-Sneppen
107	0.7921720122402648	Maslov-Sneppen
108	0.7188763709293933	Maslov-Sneppen
109	0.7500355450072317	Maslov-Sneppen
110	0.732697905906658	Maslov-Sneppen
111	0.6613419961042039	Maslov-Sneppen
112	0.7649189268200528	Maslov-Sneppen
113	0.5583538137043449	Maslov-Sneppen
114	0.6971404430843361	Maslov-Sneppen
115	0.7325975153185997	Maslov-Sneppen
116	0.7828864161739272	Maslov-Sneppen
117	0.658081816980918	Maslov-Sneppen
118	0.7213692077257798	Maslov-Sneppen
119	0.8083538677872142	Maslov-Sneppen
120	0.6790193406303984	Maslov-Sneppen
121	0.7462652693904988	Maslov-Sneppen
122	0.6592467478009854	Maslov-Sneppen
123	0.7126346740084791	Maslov-Sneppen
124	0.6568154617237772	Maslov-Sneppen
125	0.7995961881378837	Maslov-Sneppen
126	0.7051639208491629	Maslov-Sneppen
127	0.5885566616248565	Maslov-Sneppen
128	0.7213715868604894	Maslov-Sneppen
129	0.6293913456734859	Maslov-Sneppen
130	0.6815748522705292	Maslov-Sneppen
131	0.5793971264907503	Maslov-Sneppen
132	0.6716761562159272	Maslov-Sneppen
133	0.799445818418068	Maslov-Sneppen
134	0.7742133003139372	Maslov-Sneppen
135	0.6808640593509413	Maslov-Sneppen
136	0.6362483814520344	Maslov-Sneppen
137	0.6612176603264358	Maslov-Sneppen
138	0.581618433329972	Maslov-Sneppen
139	0.7544990832220055	Maslov-Sneppen
140	0.6248415182925461	Maslov-Sneppen
141	0.6972331461273816	Maslov-Sneppen
142	0.7826883647226806	Maslov-Sneppen
143	0.641817056908219	Maslov-Sneppen
144	0.5962712606374918	Maslov-Sneppen
145	0.7273538461470949	Maslov-Sneppen
146	0.6461358968811713	Maslov-Sneppen
147	0.742617025091936	Maslov-Sneppen
148	0.6407222827496357	Maslov-Sneppen
149	0.6427833599399003	Maslov-Sneppen
150	0.6893442573771581	Maslov-Sneppen
151	0.7625288092366685	Maslov-Sneppen
152	0.700417997049667	Maslov-Sneppen
153	0.7691946542636332	Maslov-Sneppen
154	0.7431550479625809	Maslov-Sneppen
155	0.751784737720729	Maslov-Sneppen
156	0.7492132005790764	Maslov-Sneppen
157	0.688897265751712	Maslov-Sneppen
158	0.8267975618921409	Maslov-Sneppen
159	0.6954582124032861	Maslov-Sneppen
160	0.646147345408739	Maslov-Sneppen
161	0.8226344293889088	Maslov-Sneppen
162	0.7286002731420249	Maslov-Sneppen
163	0.7441423682899279	Maslov-Sneppen
164	0.7900173742098711	Maslov-Sneppen
165	0.7646175010034619	Maslov-Sneppen
166	0.5937427391122474	Maslov-Sneppen
167	0.6068969241541522	Maslov-Sneppen
168	0.751784737720729	Maslov-Sneppen
169	0.6087344507459997	Maslov-Sneppen
170	0.6319620661887634	Maslov-Sneppen
171	0.7189876983754343	Maslov-Sneppen
172	0.6663692477085764	Maslov-Sneppen
173	0.5546005654121702	Maslov-Sneppen
174	0.7605184105664722	Maslov-Sneppen
175	0.7706719264729041	Maslov-Sneppen
176	0.7643440698657151	Maslov-Sneppen
177	0.7720889411815983	Maslov-Sneppen
178	0.6699854596962954	Maslov-Sneppen
179	0.6965996895029583	Maslov-Sneppen
180	0.7078538955541785	Maslov-Sneppen
181	0.5600679813119614	Maslov-Sneppen
182	0.735383900230067	Maslov-Sneppen
183	0.6629069157791125	Maslov-Sneppen
184	0.6987934908044455	Maslov-Sneppen
185	0.7302489947206686	Maslov-Sneppen
186	0.7482733462171659	Maslov-Sneppen
187	0.7199119369652746	Maslov-Sneppen
188	0.757360890351885	Maslov-Sneppen
189	0.8047612348637728	Maslov-Sneppen
190	0.6738834544498908	Maslov-Sneppen
191	0.7704733317223189	Maslov-Sneppen
192	0.6158727424184798	Maslov-Sneppen
193	0.5907938416155253	Maslov-Sneppen
194	0.7089485225903647	Maslov-Sneppen
195	0.7366246137135622	Maslov-Sneppen
196	0.6806332516713122	Maslov-Sneppen
197	0.676376767257468	Maslov-Sneppen
198	0.5439477885247441	Maslov-Sneppen
199	0.7817797682650162	Maslov-Sneppen
200	0.7261879160023033	Maslov-Sneppen
201	0.7506125662288152	Maslov-Sneppen
202	0.7419799424549736	Maslov-Sneppen
203	0.6908297692713438	Maslov-Sneppen
204	0.8099065992956668	Maslov-Sneppen
205	0.631981755724242	Maslov-Sneppen
206	0.6512322362416935	Maslov-Sneppen
207	0.6778662494291547	Maslov-Sneppen
208	0.7369630334596867	Maslov-Sneppen
209	0.6110346527123944	Maslov-Sneppen
210	0.6907477355762612	Maslov-Sneppen
211	0.7311342758040776	Maslov-Sneppen
212	0.7984846539792676	Maslov-Sneppen
213	0.689911214453476	Maslov-Sneppen
214	0.7440490054553431	Maslov-Sneppen
215	0.6265401851498837	Maslov-Sneppen
216	0.7906460594796354	Maslov-Sneppen
217	0.6219092110391354	Maslov-Sneppen
218	0.6756756776560872	Maslov-Sneppen
219	0.8109826741507928	Maslov-Sneppen
220	0.7466299808027911	Maslov-Sneppen
221	0.5997090187940334	Maslov-Sneppen
222	0.5953930182565159	Maslov-Sneppen
223	0.6453690341231387	Maslov-Sneppen
224	0.7134874547787473	Maslov-Sneppen
225	0.7527746084408292	Maslov-Sneppen
226	0.7328279540948881	Maslov-Sneppen
227	0.6867157136432095	Maslov-Sneppen
228	0.7519131493490279	Maslov-Sneppen
229	0.6699333914437126	Maslov-Sneppen
230	0.6107921565618221	Maslov-Sneppen
231	0.7498277599862545	Maslov-Sneppen
232	0.6320220715576336	Maslov-Sneppen
233	0.7428440574640823	Maslov-Sneppen
234	0.6695512643744392	Maslov-Sneppen
235	0.7301478100621481	Maslov-Sneppen
236	0.7548411986216021	Maslov-Sneppen
237	0.6295474153857322	Maslov-Sneppen
238	0.765345206536248	Maslov-Sneppen
239	0.7348844673161055	Maslov-Sneppen
240	0.7475691010350182	Maslov-Sneppen
241	0.6767794453280873	Maslov-Sneppen
242	0.7515884581465081	Maslov-Sneppen
243	0.5047473259798377	Maslov-Sneppen
244	0.6864906419019621	Maslov-Sneppen
245	0.707631222097432	Maslov-Sneppen
246	0.6918778248857343	Maslov-Sneppen
247	0.5877085840991848	Maslov-Sneppen
248	0.7348032460572653	Maslov-Sneppen
249	0.7748009888714174	Maslov-Sneppen
250	0.5831611328633124	Maslov-Sneppen
251	0.7447200050340668	Maslov-Sneppen
252	0.8299029425197268	Maslov-Sneppen
253	0.7463840754570438	Maslov-Sneppen
254	0.7110721044473374	Maslov-Sneppen
255	0.649269198828828	Maslov-Sneppen
256	0.775753901345141	Maslov-Sneppen
257	0.6906877334316673	Maslov-Sneppen
258	0.5915913893735038	Maslov-Sneppen
259	0.7391104668368847	Maslov-Sneppen
260	0.6611779607086407	Maslov-Sneppen
261	0.7232218074945496	Maslov-Sneppen
262	0.627392436074108	Maslov-Sneppen
263	0.6681463653061445	Maslov-Sneppen
264	0.6134241830388028	Maslov-Sneppen
265	0.7016227883812893	Maslov-Sneppen
266	0.7576337892981372	Maslov-Sneppen
267	0.6421737635809411	Maslov-Sneppen
268	0.7421330700873034	Maslov-Sneppen
269	0.6101837743830898	Maslov-Sneppen
270	0.7014011198875257	Maslov-Sneppen
271	0.6467978584841648	Maslov-Sneppen
272	0.7484123806735614	Maslov-Sneppen
273	0.8317651730696418	Maslov-Sneppen
274	0.7064585991034221	Maslov-Sneppen
275	0.5738884632269425	Maslov-Sneppen
276	0.6521274026819067	Maslov-Sneppen
277	0.7717216588485382	Maslov-Sneppen
278	0.6562357771000997	Maslov-Sneppen
279	0.6751975427160267	Maslov-Sneppen
280	0.5749713125172861	Maslov-Sneppen
281	0.716582452916858	Maslov-Sneppen
282	0.6463340269198614	Maslov-Sneppen
283	0.7465371327882151	Maslov-Sneppen
284	0.7882614849831404	Maslov-Sneppen
285	0.7188912051246404	Maslov-Sneppen
286	0.7599510193158894	Maslov-Sneppen
287	0.8067381411595224	Maslov-Sneppen
288	0.7517991119277292	Maslov-Sneppen
289	0.6129402828380768	Maslov-Sneppen
290	0.6372541983318777	Maslov-Sneppen
291	0.7227541312646174	Maslov-Sneppen
292	0.7956824642467718	Maslov-Sneppen
293	0.7574691172687734	Maslov-Sneppen
294	0.6218699911394552	Maslov-Sneppen
295	0.6528830863754457	Maslov-Sneppen
296	0.5501264093328121	Maslov-Sneppen
297	0.7751820340685803	Maslov-Sneppen
298	0.7791472119591729	Maslov-Sneppen
299	0.7779393844991321	Maslov-Sneppen
300	0.8782085816665648	Maslov-Sneppen
301	0.8626791214631957	Maslov-Sneppen
302	0.8472829696256792	Maslov-Sneppen
303	0.8438727255857351	Maslov-Sneppen
304	0.8339474410371458	Maslov-Sneppen
305	0.8909724730754263	Maslov-Sneppen
306	0.8670801669466185	Maslov-Sneppen
307	0.8811236123416201	Maslov-Sneppen
308	0.9181831518992176	Maslov-Sneppen
309	0.866453352102421	Maslov-Sneppen
310	0.9035463406913187	Maslov-Sneppen
311	0.914353055803783	Maslov-Sneppen
312	0.875233009043197	Maslov-Sneppen
313	0.8575957738847113	Maslov-Sneppen
314	0.8748303131334988	Maslov-Sneppen
315	0.7794019521532356	Maslov-Sneppen
316	0.8516908699178615	Maslov-Sneppen
317	0.8594027270744886	Maslov-Sneppen
318	0.8937999551399841	Maslov-Sneppen
319	0.8689841630125369	Maslov-Sneppen
320	0.890678496047225	Maslov-Sneppen
321	0.783357540193849	Maslov-Sneppen
322	0.892972205656416	Maslov-Sneppen
323	0.8797241714063972	Maslov-Sneppen
324	0.8842317137327121	Maslov-Sneppen
325	0.8972997142796184	Maslov-Sneppen
326	0.8455207975891197	Maslov-Sneppen
327	0.8724716032862118	Maslov-Sneppen
328	0.8844811287621542	Maslov-Sneppen
329	0.931412442241959	Maslov-Sneppen
330	0.8886744337647288	Maslov-Sneppen
331	0.8612406237280881	Maslov-Sneppen
332	0.7703810057701076	Maslov-Sneppen
333	0.7948909095654936	Maslov-Sneppen
334	0.8984066932082485	Maslov-Sneppen
335	0.8592701746488347	Maslov-Sneppen
336	0.9288416575933512	Maslov-Sneppen
337	0.8649174906903805	Maslov-Sneppen
338	0.8908174192858691	Maslov-Sneppen
339	0.8942514582065779	Maslov-Sneppen
340	0.8802787791721003	Maslov-Sneppen
341	0.8911816789518361	Maslov-Sneppen
342	0.8252802564746258	Maslov-Sneppen
343	0.874608526251994	Maslov-Sneppen
344	0.9401382600563535	Maslov-Sneppen
345	0.8772957666879907	Maslov-Sneppen
346	0.8794713981178017	Maslov-Sneppen
347	0.8555700803532351	Maslov-Sneppen
348	0.8243037077493677	Maslov-Sneppen
349	0.841577626289485	Maslov-Sneppen
350	0.7932605571533906	Maslov-Sneppen
351	0.8481305193572279	Maslov-Sneppen
352	0.8709051448818844	Maslov-Sneppen
353	0.8871953002877375	Maslov-Sneppen
354	0.9391042620212345	Maslov-Sneppen
355	0.8984929598118125	Maslov-Sneppen
356	0.8235205005434605	Maslov-Sneppen
357	0.924773458890692	Maslov-Sneppen
358	0.8365825150671935	Maslov-Sneppen
359	0.9065553705450561	Maslov-Sneppen
360	0.7989972595912157	Maslov-Sneppen
361	0.8746563069673388	Maslov-Sneppen
362	0.8812833878845739	Maslov-Sneppen
363	0.8834999361379757	Maslov-Sneppen
364	0.8992562573113292	Maslov-Sneppen
365	0.7325669632952067	Maslov-Sneppen
366	0.8679522318246276	Maslov-Sneppen
367	0.7996328912325046	Maslov-Sneppen
368	0.8488399404355084	Maslov-Sneppen
369	0.8948854763578912	Maslov-Sneppen
370	0.86745112140316	Maslov-Sneppen
371	0.8797734452407764	Maslov-Sneppen
372	0.9153756306280543	Maslov-Sneppen
373	0.8477447522117363	Maslov-Sneppen
374	0.9004845432988826	Maslov-Sneppen
375	0.8878513446859039	Maslov-Sneppen
376	0.9090296115551616	Maslov-Sneppen
377	0.8665439813816695	Maslov-Sneppen
378	0.8785489025217054	Maslov-Sneppen
379	0.8941340539900614	Maslov-Sneppen
380	0.8740243765012987	Maslov-Sneppen
381	0.8063642845979699	Maslov-Sneppen
382	0.8935337979925333	Maslov-Sneppen
383	0.8658314657705888	Maslov-Sneppen
384	0.9015666921338163	Maslov-Sneppen
385	0.8823675136841246	Maslov-Sneppen
386	0.8957980801616586	Maslov-Sneppen
387	0.8729805627130875	Maslov-Sneppen
388	0.8429091534151578	Maslov-Sneppen
389	0.8911757112493031	Maslov-Sneppen
390	0.9208894977086043	Maslov-Sneppen
391	0.8925772517392302	Maslov-Sneppen
392	0.8672185632598117	Maslov-Sneppen
393	0.8296672929602669	Maslov-Sneppen
394	0.8673072999346524	Maslov-Sneppen
395	0.9246147326003915	Maslov-Sneppen
396	0.8933287475862515	Maslov-Sneppen
397	0.8165119740747967	Maslov-Sneppen
398	0.7990837705682764	Maslov-Sneppen
399	0.8636629468723859	Maslov-Sneppen
400	0.3105726872246696	Maslov-Sneppen
401	0.7568761455705593	Maslov-Sneppen
402	0.4630653310618938	Maslov-Sneppen
403	0.46035242290748896	Maslov-Sneppen
404	-0.20484581497797358	Maslov-Sneppen
405	0.06938325991189427	Maslov-Sneppen
406	0.5110132158590309	Maslov-Sneppen
407	0.8348017621145375	Maslov-Sneppen
408	0.6416762444714815	Maslov-Sneppen
409	0.666667070081045	Maslov-Sneppen
410	0.7070484581497798	Maslov-Sneppen
411	0.5610564451177111	Maslov-Sneppen
412	0.4730475909815996	Maslov-Sneppen
413	0.18432715993787915	Maslov-Sneppen
414	0.40838951603003176	Maslov-Sneppen
415	0.227878336982657	Maslov-Sneppen
416	0.5258529034632665	Maslov-Sneppen
417	0.32783298165701547	Maslov-Sneppen
418	0.16629955947136565	Maslov-Sneppen
419	0.25550660792951546	Maslov-Sneppen
420	0.49449339207048465	Maslov-Sneppen
421	-0.02980139711570502	Maslov-Sneppen
422	0.595369711365292	Maslov-Sneppen
423	0.6527016094967646	Maslov-Sneppen
424	0.46916299559471375	Maslov-Sneppen
425	0.44321967401638407	Maslov-Sneppen
426	0.07488986784140969	Maslov-Sneppen
427	0.40528634361233484	Maslov-Sneppen
428	0.38766519823788553	Maslov-Sneppen
429	0.3590308370044053	Maslov-Sneppen
430	0.2156216926334733	Maslov-Sneppen
431	0.5874591013585445	Maslov-Sneppen
432	0.37045226484951504	Maslov-Sneppen
433	0.3285558777534389	Maslov-Sneppen
434	0.09900996090312549	Maslov-Sneppen
435	0.7048458149779736	Maslov-Sneppen
436	0.5940597654187529	Maslov-Sneppen
437	0.0705623361618124	Maslov-Sneppen
438	0.341409691629956	Maslov-Sneppen
439	0.26402656240833466	Maslov-Sneppen
440	0.4377069915037425	Maslov-Sneppen
441	0.7524757028637538	Maslov-Sneppen
442	-0.057205755188472505	Maslov-Sneppen
443	0.6864690622616699	Maslov-Sneppen
444	0.27232651612449466	Maslov-Sneppen
445	0.473568281938326	Maslov-Sneppen
446	0.5478551169972944	Maslov-Sneppen
447	0.7788783591045872	Maslov-Sneppen
448	0.5925110132158591	Maslov-Sneppen
449	0.11441151037694501	Maslov-Sneppen
450	0.5110132158590309	Maslov-Sneppen
451	0.656387665198238	Maslov-Sneppen
452	0.6134361233480176	Maslov-Sneppen
453	0.059536971136529206	Maslov-Sneppen
454	0.7133411171358222	Maslov-Sneppen
455	0.544253115511977	Maslov-Sneppen
456	0.13436123348017623	Maslov-Sneppen
457	0.508269327665555	Maslov-Sneppen
458	0.73568281938326	Maslov-Sneppen
459	0.513215859030837	Maslov-Sneppen
460	0.10462555066079297	Maslov-Sneppen
461	0.7422907488986784	Maslov-Sneppen
462	0.3740376300784741	Maslov-Sneppen
463	0.22026431718061676	Maslov-Sneppen
464	0.3197355857332124	Maslov-Sneppen
465	0.41409691629955947	Maslov-Sneppen
466	0.3880928488899682	Maslov-Sneppen
467	0.5060509112826415	Maslov-Sneppen
468	0.5314225942186496	Maslov-Sneppen
469	0.5418502202643172	Maslov-Sneppen
470	-0.09460951819631991	Maslov-Sneppen
471	0.6196255144209151	Maslov-Sneppen
472	0.48678414096916295	Maslov-Sneppen
473	0.5352422907488987	Maslov-Sneppen
474	0.3484015347989487	Maslov-Sneppen
475	0.6788096009688366	Maslov-Sneppen
476	0.601984930380462	Maslov-Sneppen
477	0.5330396475770927	Maslov-Sneppen
478	0.37045226484951504	Maslov-Sneppen
479	0.22271237351072037	Maslov-Sneppen
480	0.026460876060679647	Maslov-Sneppen
481	0.7034182886130673	Maslov-Sneppen
482	0.4008810572687225	Maslov-Sneppen
483	0.026460876060679647	Maslov-Sneppen
484	0.4911894273127753	Maslov-Sneppen
485	0.6541850220264317	Maslov-Sneppen
486	0.4735110875050908	Maslov-Sneppen
487	0.23348017621145378	Maslov-Sneppen
488	0.6930697263218785	Maslov-Sneppen
489	0.5585002570572867	Maslov-Sneppen
490	0.07166487266434071	Maslov-Sneppen
491	0.5528634361233481	Maslov-Sneppen
492	0.6033182319703334	Maslov-Sneppen
493	0.3392070484581498	Maslov-Sneppen
494	0.5253875935953922	Maslov-Sneppen
495	0.5330396475770927	Maslov-Sneppen
496	0.5374449339207049	Maslov-Sneppen
497	0.4647577092511013	Maslov-Sneppen
498	0.2585649565587143	Maslov-Sneppen
499	0.6006604294789613	Maslov-Sneppen
500	0.873584984264095	Maslov-Sneppen
501	0.864486768010154	Maslov-Sneppen
502	0.8712040344624638	Maslov-Sneppen
503	0.8709875412689353	Maslov-Sneppen
504	0.867233432008918	Maslov-Sneppen
505	0.8777159055983851	Maslov-Sneppen
506	0.8806832488875279	Maslov-Sneppen
507	0.8695154792247409	Maslov-Sneppen
508	0.8787757080618919	Maslov-Sneppen
509	0.861032518489436	Maslov-Sneppen
510	0.8761199726807419	Maslov-Sneppen
511	0.8741239718495628	Maslov-Sneppen
512	0.8691016298713662	Maslov-Sneppen
513	0.8743274948191707	Maslov-Sneppen
514	0.8757677245510842	Maslov-Sneppen
515	0.8737025089991265	Maslov-Sneppen
516	0.8804355049410058	Maslov-Sneppen
517	0.877093250230716	Maslov-Sneppen
518	0.8755515658324531	Maslov-Sneppen
519	0.8775120222015201	Maslov-Sneppen
520	0.8730107403059434	Maslov-Sneppen
521	0.8795794963430049	Maslov-Sneppen
522	0.8735275690798615	Maslov-Sneppen
523	0.8765358433806777	Maslov-Sneppen
524	0.8746731963961157	Maslov-Sneppen
525	0.8606041740821837	Maslov-Sneppen
526	0.8709740003780712	Maslov-Sneppen
527	0.8765634816307	Maslov-Sneppen
528	0.8811572661690934	Maslov-Sneppen
529	0.8785677867567819	Maslov-Sneppen
530	0.870267877010617	Maslov-Sneppen
531	0.8792647469069532	Maslov-Sneppen
532	0.8812373198804602	Maslov-Sneppen
533	0.8801879310680633	Maslov-Sneppen
534	0.8674472799718023	Maslov-Sneppen
535	0.8756722853369343	Maslov-Sneppen
536	0.8699588511497536	Maslov-Sneppen
537	0.8764719134245438	Maslov-Sneppen
538	0.8741531086709402	Maslov-Sneppen
539	0.870464991026245	Maslov-Sneppen
540	0.8688750751179168	Maslov-Sneppen
541	0.8651598728421273	Maslov-Sneppen
542	0.8737260555414487	Maslov-Sneppen
543	0.8718909243017675	Maslov-Sneppen
544	0.8631726565537396	Maslov-Sneppen
545	0.8718389344971995	Maslov-Sneppen
546	0.8772037283270098	Maslov-Sneppen
547	0.8696372031334111	Maslov-Sneppen
548	0.8843613557952835	Maslov-Sneppen
549	0.8724154015341933	Maslov-Sneppen
550	0.8838095820214479	Maslov-Sneppen
551	0.881950904040784	Maslov-Sneppen
552	0.8649419000800994	Maslov-Sneppen
553	0.8730921867073967	Maslov-Sneppen
554	0.8739848293402941	Maslov-Sneppen
555	0.872440865679769	Maslov-Sneppen
556	0.876310253212804	Maslov-Sneppen
557	0.8724123518333466	Maslov-Sneppen
558	0.8757005917857461	Maslov-Sneppen
559	0.8839036895272168	Maslov-Sneppen
560	0.8699570752180187	Maslov-Sneppen
561	0.8723037204103041	Maslov-Sneppen
562	0.8784296755650152	Maslov-Sneppen
563	0.8837006409864269	Maslov-Sneppen
564	0.8784197895429426	Maslov-Sneppen
565	0.8905670816515565	Maslov-Sneppen
566	0.879026579853825	Maslov-Sneppen
567	0.8835989047539986	Maslov-Sneppen
568	0.8722660129574621	Maslov-Sneppen
569	0.875143015938526	Maslov-Sneppen
570	0.8774229138398146	Maslov-Sneppen
571	0.87305162808253	Maslov-Sneppen
572	0.8722117401522347	Maslov-Sneppen
573	0.8737664869136214	Maslov-Sneppen
574	0.8747762129436414	Maslov-Sneppen
575	0.8693802347789789	Maslov-Sneppen
576	0.8787291971564192	Maslov-Sneppen
577	0.8729124648251426	Maslov-Sneppen
578	0.8812012743076707	Maslov-Sneppen
579	0.8718896188350719	Maslov-Sneppen
580	0.8812180418584364	Maslov-Sneppen
581	0.8642974781922083	Maslov-Sneppen
582	0.8724200131092469	Maslov-Sneppen
583	0.8744646512002098	Maslov-Sneppen
584	0.8843522791139727	Maslov-Sneppen
585	0.8765216766140062	Maslov-Sneppen
586	0.8632831602553227	Maslov-Sneppen
587	0.8758557167777455	Maslov-Sneppen
588	0.8766296740563837	Maslov-Sneppen
589	0.8793530743793798	Maslov-Sneppen
590	0.8569535697994184	Maslov-Sneppen
591	0.8717993665000136	Maslov-Sneppen
592	0.8772871124589479	Maslov-Sneppen
593	0.8722411360500247	Maslov-Sneppen
594	0.8805690875321064	Maslov-Sneppen
595	0.8691120264582962	Maslov-Sneppen
596	0.8693455889884142	Maslov-Sneppen
597	0.8792785959124678	Maslov-Sneppen
598	0.8672861671369242	Maslov-Sneppen
599	0.8735751378521839	Maslov-Sneppen
600	0.6468878248974007	Maslov-Sneppen
601	0.759788009052872	Maslov-Sneppen
602	0.8643517440484214	Maslov-Sneppen
603	0.7188782489740081	Maslov-Sneppen
604	0.6782477239404002	Maslov-Sneppen
605	0.7983236868145622	Maslov-Sneppen
606	0.7231058768318166	Maslov-Sneppen
607	0.8636907942291093	Maslov-Sneppen
608	0.8060543986538202	Maslov-Sneppen
609	0.8160054719562242	Maslov-Sneppen
610	0.7726262779873999	Maslov-Sneppen
611	0.5875512995896032	Maslov-Sneppen
612	0.7634280296236107	Maslov-Sneppen
613	0.6372820889342151	Maslov-Sneppen
614	0.7929502199674571	Maslov-Sneppen
615	0.7941176470588234	Maslov-Sneppen
616	0.7086183310533514	Maslov-Sneppen
617	0.8365290272955974	Maslov-Sneppen
618	0.655260993067259	Maslov-Sneppen
619	0.6630174866280786	Maslov-Sneppen
620	0.742349130357239	Maslov-Sneppen
621	0.6288060580094986	Maslov-Sneppen
622	0.7405063724491621	Maslov-Sneppen
623	0.66484268125855	Maslov-Sneppen
624	0.6032153329200136	Maslov-Sneppen
625	0.7786143027282233	Maslov-Sneppen
626	0.7199316602681528	Maslov-Sneppen
627	0.7848101725102231	Maslov-Sneppen
628	0.7674418604651162	Maslov-Sneppen
629	0.5783711142619776	Maslov-Sneppen
630	0.7480759473184404	Maslov-Sneppen
631	0.6563411610677352	Maslov-Sneppen
632	0.7138703713093668	Maslov-Sneppen
633	0.8734177726323451	Maslov-Sneppen
634	0.7501282818789848	Maslov-Sneppen
635	0.7992815013957686	Maslov-Sneppen
636	0.7524380802897663	Maslov-Sneppen
637	0.7388404417959906	Maslov-Sneppen
638	0.832905775820943	Maslov-Sneppen
639	0.781731143934551	Maslov-Sneppen
640	0.6663816104430741	Maslov-Sneppen
641	0.7456354497441421	Maslov-Sneppen
642	0.6905701655562742	Maslov-Sneppen
643	0.7854944010825947	Maslov-Sneppen
644	0.7756497948016414	Maslov-Sneppen
645	0.6518467852257182	Maslov-Sneppen
646	0.747391835798259	Maslov-Sneppen
647	0.8201094391244869	Maslov-Sneppen
648	0.7981526296714693	Maslov-Sneppen
649	0.7855677154582762	Maslov-Sneppen
650	0.7146279812119949	Maslov-Sneppen
651	0.7236955615338135	Maslov-Sneppen
652	0.7533803887927433	Maslov-Sneppen
653	0.8116339820133359	Maslov-Sneppen
654	0.7282367132331776	Maslov-Sneppen
655	0.682860115226855	Maslov-Sneppen
656	0.4507187914100737	Maslov-Sneppen
657	0.5808106806340703	Maslov-Sneppen
658	0.6818417694116968	Maslov-Sneppen
659	0.8911891678557056	Maslov-Sneppen
660	0.6227101077571671	Maslov-Sneppen
661	0.8605646984669224	Maslov-Sneppen
662	0.7744079568146068	Maslov-Sneppen
663	0.5502735978112174	Maslov-Sneppen
664	0.7626222200046489	Maslov-Sneppen
665	0.7454235370219445	Maslov-Sneppen
666	0.8002741249420416	Maslov-Sneppen
667	0.7759917920656634	Maslov-Sneppen
668	0.7304469557854221	Maslov-Sneppen
669	0.6656398939582473	Maslov-Sneppen
670	0.779811907676388	Maslov-Sneppen
671	0.7508549931600547	Maslov-Sneppen
672	0.624294350836143	Maslov-Sneppen
673	0.7097657021882778	Maslov-Sneppen
674	0.8076333609070775	Maslov-Sneppen
675	0.7248461656845376	Maslov-Sneppen
676	0.8096546550252048	Maslov-Sneppen
677	0.727894657473087	Maslov-Sneppen
678	0.7024360300983493	Maslov-Sneppen
679	0.7062653502397451	Maslov-Sneppen
680	0.6819425444596442	Maslov-Sneppen
681	0.6589160636565636	Maslov-Sneppen
682	0.7672708618331051	Maslov-Sneppen
683	0.8908842271563229	Maslov-Sneppen
684	0.7482469751984857	Maslov-Sneppen
685	0.6686623723501443	Maslov-Sneppen
686	0.622093023255814	Maslov-Sneppen
687	0.7869975373653763	Maslov-Sneppen
688	0.658111037115848	Maslov-Sneppen
689	0.8467328583098527	Maslov-Sneppen
690	0.7680988607228151	Maslov-Sneppen
691	0.6208726224128154	Maslov-Sneppen
692	0.8841943726471977	Maslov-Sneppen
693	0.6658115370166183	Maslov-Sneppen
694	0.7525691992583528	Maslov-Sneppen
695	0.6355860546331246	Maslov-Sneppen
696	0.8016415868673049	Maslov-Sneppen
697	0.8872541801688786	Maslov-Sneppen
698	0.7884385270091473	Maslov-Sneppen
699	0.7579955643610717	Maslov-Sneppen
700	0.8497677272880508	Maslov-Sneppen
701	0.6973023723525751	Maslov-Sneppen
702	0.7687874089503667	Maslov-Sneppen
703	0.8189932416797615	Maslov-Sneppen
704	0.7527141769827789	Maslov-Sneppen
705	0.7597541789510718	Maslov-Sneppen
706	0.8497311715097046	Maslov-Sneppen
707	0.7780005552347494	Maslov-Sneppen
708	0.7707759056978374	Maslov-Sneppen
709	0.831112403241955	Maslov-Sneppen
710	0.8192598166585717	Maslov-Sneppen
711	0.7985539472774786	Maslov-Sneppen
712	0.7007678600170436	Maslov-Sneppen
713	0.7733624113170914	Maslov-Sneppen
714	0.8310351826883585	Maslov-Sneppen
715	0.8461361542886823	Maslov-Sneppen
716	0.7736528551779407	Maslov-Sneppen
717	0.8228501585653344	Maslov-Sneppen
718	0.7590255325159383	Maslov-Sneppen
719	0.7795390861419788	Maslov-Sneppen
720	0.7835410653317616	Maslov-Sneppen
721	0.7921996194994103	Maslov-Sneppen
722	0.7201174743035258	Maslov-Sneppen
723	0.7722666127305344	Maslov-Sneppen
724	0.8075597223153068	Maslov-Sneppen
725	0.8345068232170418	Maslov-Sneppen
726	0.8636203195897235	Maslov-Sneppen
727	0.7377690512582564	Maslov-Sneppen
728	0.7276237520407034	Maslov-Sneppen
729	0.699596722138598	Maslov-Sneppen
730	0.8126016081256133	Maslov-Sneppen
731	0.844848697941616	Maslov-Sneppen
732	0.8420760221507658	Maslov-Sneppen
733	0.7934859211401845	Maslov-Sneppen
734	0.8305119511040848	Maslov-Sneppen
735	0.7586531946999151	Maslov-Sneppen
736	0.7437539199399502	Maslov-Sneppen
737	0.8157762604355816	Maslov-Sneppen
738	0.7805307046528143	Maslov-Sneppen
739	0.7880278416968206	Maslov-Sneppen
740	0.8319140511804357	Maslov-Sneppen
741	0.8042360314277154	Maslov-Sneppen
742	0.8083634094594154	Maslov-Sneppen
743	0.7447783806687776	Maslov-Sneppen
744	0.8640838872871744	Maslov-Sneppen
745	0.8630884019571544	Maslov-Sneppen
746	0.7643598967506124	Maslov-Sneppen
747	0.7986495636736886	Maslov-Sneppen
748	0.8091396317335898	Maslov-Sneppen
749	0.8481772189476934	Maslov-Sneppen
750	0.7907512958568301	Maslov-Sneppen
751	0.7582603916856858	Maslov-Sneppen
752	0.7953267243344136	Maslov-Sneppen
753	0.8246448205191864	Maslov-Sneppen
754	0.7785005208341826	Maslov-Sneppen
755	0.6028037269032052	Maslov-Sneppen
756	0.819525087836659	Maslov-Sneppen
757	0.8523589505527777	Maslov-Sneppen
758	0.7584007626549979	Maslov-Sneppen
759	0.7790357051269682	Maslov-Sneppen
760	0.7436593692208822	Maslov-Sneppen
761	0.830146976391169	Maslov-Sneppen
762	0.778308416699733	Maslov-Sneppen
763	0.7456985768415432	Maslov-Sneppen
764	0.7205866792189631	Maslov-Sneppen
765	0.8148476218086096	Maslov-Sneppen
766	0.8320795788597385	Maslov-Sneppen
767	0.748707816260217	Maslov-Sneppen
768	0.7979506073445132	Maslov-Sneppen
769	0.7832414185052514	Maslov-Sneppen
770	0.7395829944799229	Maslov-Sneppen
771	0.739963036803059	Maslov-Sneppen
772	0.7646377438686947	Maslov-Sneppen
773	0.7955808712820855	Maslov-Sneppen
774	0.7888174524160524	Maslov-Sneppen
775	0.7954084496841703	Maslov-Sneppen
776	0.8169143714623871	Maslov-Sneppen
777	0.7913182073293517	Maslov-Sneppen
778	0.7889904490917098	Maslov-Sneppen
779	0.7819648196227831	Maslov-Sneppen
780	0.8560580205490091	Maslov-Sneppen
781	0.8220722788699611	Maslov-Sneppen
782	0.8429251182098106	Maslov-Sneppen
783	0.7744342476757112	Maslov-Sneppen
784	0.8238538868744797	Maslov-Sneppen
785	0.8325270839500888	Maslov-Sneppen
786	0.8495026534239329	Maslov-Sneppen
787	0.6511946192787699	Maslov-Sneppen
788	0.8209294734809587	Maslov-Sneppen
789	0.8255338115389673	Maslov-Sneppen
790	0.8067756185114464	Maslov-Sneppen
791	0.7437559724535119	Maslov-Sneppen
792	0.6772171845338761	Maslov-Sneppen
793	0.7757260553494971	Maslov-Sneppen
794	0.8854300428258306	Maslov-Sneppen
795	0.7711891003637665	Maslov-Sneppen
796	0.8387879019432594	Maslov-Sneppen
797	0.8573149389124262	Maslov-Sneppen
798	0.7745695599624692	Maslov-Sneppen
799	0.7862763395962683	Maslov-Sneppen
800	0.9463557783548546	Maslov-Sneppen
801	0.9766171549882948	Maslov-Sneppen
802	0.9560439560439561	Maslov-Sneppen
803	0.9889844689811159	Maslov-Sneppen
804	0.9945054945054945	Maslov-Sneppen
805	0.9683640522700839	Maslov-Sneppen
806	0.9931233604247167	Maslov-Sneppen
807	0.9931233604247167	Maslov-Sneppen
808	0.9945054945054945	Maslov-Sneppen
809	0.9835164835164836	Maslov-Sneppen
810	0.9945054945054945	Maslov-Sneppen
811	1.0	Maslov-Sneppen
812	0.9807199748113574	Maslov-Sneppen
813	0.9505494505494506	Maslov-Sneppen
814	0.9821192234671022	Maslov-Sneppen
815	0.8241758241758241	Maslov-Sneppen
816	0.9738661207488912	Maslov-Sneppen
817	0.9945054945054945	Maslov-Sneppen
818	0.9986254289035241	Maslov-Sneppen
819	0.9986254289035241	Maslov-Sneppen
820	0.9972489631508746	Maslov-Sneppen
821	0.983440423795497	Maslov-Sneppen
822	0.962678622434688	Maslov-Sneppen
823	1.0	Maslov-Sneppen
824	0.9820428475986042	Maslov-Sneppen
825	0.9986254289035241	Maslov-Sneppen
826	0.9834748062012769	Maslov-Sneppen
827	0.9449071667424033	Maslov-Sneppen
828	0.9972489631508746	Maslov-Sneppen
829	0.9724554806415987	Maslov-Sneppen
830	0.9821192234671022	Maslov-Sneppen
831	0.9641909864718401	Maslov-Sneppen
832	0.961340638991104	Maslov-Sneppen
833	0.9945054945054945	Maslov-Sneppen
834	0.9931233604247167	Maslov-Sneppen
835	0.9821192234671022	Maslov-Sneppen
836	1.0	Maslov-Sneppen
837	0.9889844689811159	Maslov-Sneppen
838	0.9780219780219779	Maslov-Sneppen
839	0.9738661207488912	Maslov-Sneppen
840	0.9491068125942583	Maslov-Sneppen
841	0.9876212919459094	Maslov-Sneppen
842	0.9395604395604396	Maslov-Sneppen
843	0.9821192234671022	Maslov-Sneppen
844	0.9780219780219779	Maslov-Sneppen
845	0.9835164835164836	Maslov-Sneppen
846	0.9835164835164836	Maslov-Sneppen
847	0.9931233604247167	Maslov-Sneppen
848	0.9326006071578365	Maslov-Sneppen
849	0.987575483359723	Maslov-Sneppen
850	0.9945054945054945	Maslov-Sneppen
851	0.9711150865094875	Maslov-Sneppen
852	0.9945054945054945	Maslov-Sneppen
853	0.9175824175824175	Maslov-Sneppen
854	0.9917393003710356	Maslov-Sneppen
855	0.9388097212983953	Maslov-Sneppen
856	0.9876212919459094	Maslov-Sneppen
857	1.0	Maslov-Sneppen
858	0.9615384615384615	Maslov-Sneppen
859	0.9931233604247167	Maslov-Sneppen
860	0.9751029230815826	Maslov-Sneppen
861	0.9986254289035241	Maslov-Sneppen
862	0.9876212919459094	Maslov-Sneppen
863	0.9876212919459094	Maslov-Sneppen
864	0.9972489631508746	Maslov-Sneppen
865	0.9931233604247167	Maslov-Sneppen
866	0.9683640522700839	Maslov-Sneppen
867	0.9821192234671022	Maslov-Sneppen
868	0.9078412990032037	Maslov-Sneppen
869	0.9931233604247167	Maslov-Sneppen
870	0.9917393003710356	Maslov-Sneppen
871	0.9945054945054945	Maslov-Sneppen
872	0.9931233604247167	Maslov-Sneppen
873	0.945054945054945	Maslov-Sneppen
874	0.9917393003710356	Maslov-Sneppen
875	0.9903723261853131	Maslov-Sneppen
876	0.9834748062012769	Maslov-Sneppen
877	0.9931233604247167	Maslov-Sneppen
878	0.9875946619643335	Maslov-Sneppen
879	0.9821192234671022	Maslov-Sneppen
880	0.9780219780219779	Maslov-Sneppen
881	0.9917393003710356	Maslov-Sneppen
882	0.9986254289035241	Maslov-Sneppen
883	0.9793187290428448	Maslov-Sneppen
884	0.9945054945054945	Maslov-Sneppen
885	0.9986254289035241	Maslov-Sneppen
886	0.9889844689811159	Maslov-Sneppen
887	0.9958705948858224	Maslov-Sneppen
888	0.9848702577065058	Maslov-Sneppen
889	0.9986254289035241	Maslov-Sneppen
890	0.9862296375911965	Maslov-Sneppen
891	0.9460807151513313	Maslov-Sneppen
892	0.9601109495518729	Maslov-Sneppen
893	0.9889844689811159	Maslov-Sneppen
894	0.9821192234671022	Maslov-Sneppen
895	0.9711150865094875	Maslov-Sneppen
896	1.0	Maslov-Sneppen
897	0.9945054945054945	Maslov-Sneppen
898	0.9986254289035241	Maslov-Sneppen
899	0.9711150865094875	Maslov-Sneppen
900	0.9590071382829448	Maslov-Sneppen
901	0.9633183334532918	Maslov-Sneppen
902	0.9588286868604284	Maslov-Sneppen
903	0.964016072352426	Maslov-Sneppen
904	0.9627241779775295	Maslov-Sneppen
905	0.9594017729745454	Maslov-Sneppen
906	0.9611678361216771	Maslov-Sneppen
907	0.9608207668186294	Maslov-Sneppen
908	0.9566840603700505	Maslov-Sneppen
909	0.9579336861841421	Maslov-Sneppen
910	0.9529744276011175	Maslov-Sneppen
911	0.9523678487561722	Maslov-Sneppen
912	0.9630735686621338	Maslov-Sneppen
913	0.9610096989277328	Maslov-Sneppen
914	0.9575215886261805	Maslov-Sneppen
915	0.955667453794629	Maslov-Sneppen
916	0.9582269751776614	Maslov-Sneppen
917	0.9559086450598474	Maslov-Sneppen
918	0.9523574645496331	Maslov-Sneppen
919	0.9568700337579182	Maslov-Sneppen
920	0.9583519706157859	Maslov-Sneppen
921	0.9526892539450991	Maslov-Sneppen
922	0.9595415836950095	Maslov-Sneppen
923	0.9497483136283241	Maslov-Sneppen
924	0.9607171017856884	Maslov-Sneppen
925	0.9525306672819409	Maslov-Sneppen
926	0.949771979775315	Maslov-Sneppen
927	0.9568242296238655	Maslov-Sneppen
928	0.9591122601234885	Maslov-Sneppen
929	0.9511760979317735	Maslov-Sneppen
930	0.952461643159781	Maslov-Sneppen
931	0.9460311144072729	Maslov-Sneppen
932	0.9612236202405472	Maslov-Sneppen
933	0.9607461740878592	Maslov-Sneppen
934	0.9487211331108039	Maslov-Sneppen
935	0.9583571282403036	Maslov-Sneppen
936	0.9536974451247436	Maslov-Sneppen
937	0.9653226606156035	Maslov-Sneppen
938	0.9532442858908343	Maslov-Sneppen
939	0.9631485309269483	Maslov-Sneppen
940	0.9571437231149863	Maslov-Sneppen
941	0.9624175200057034	Maslov-Sneppen
942	0.9511669017012762	Maslov-Sneppen
943	0.9525149384476213	Maslov-Sneppen
944	0.9580471404883502	Maslov-Sneppen
945	0.96205322010421	Maslov-Sneppen
946	0.959714998638775	Maslov-Sneppen
947	0.9649291664840415	Maslov-Sneppen
948	0.9530507536552014	Maslov-Sneppen
949	0.9614943366561269	Maslov-Sneppen
950	0.9614118447959065	Maslov-Sneppen
951	0.9626571651775426	Maslov-Sneppen
952	0.9560491945982464	Maslov-Sneppen
953	0.9504596915506036	Maslov-Sneppen
954	0.951047965039665	Maslov-Sneppen
955	0.9561796005287533	Maslov-Sneppen
956	0.9529857875755968	Maslov-Sneppen
957	0.9578429910995829	Maslov-Sneppen
958	0.9595125326707992	Maslov-Sneppen
959	0.9629964022470291	Maslov-Sneppen
960	0.9622290359207466	Maslov-Sneppen
961	0.9549121228548307	Maslov-Sneppen
962	0.9608874357919563	Maslov-Sneppen
963	0.9585684409823925	Maslov-Sneppen
964	0.950071933442477	Maslov-Sneppen
965	0.9523266704180723	Maslov-Sneppen
966	0.9526476415529923	Maslov-Sneppen
967	0.9541420179256004	Maslov-Sneppen
968	0.9574543950724077	Maslov-Sneppen
969	0.960837559400787	Maslov-Sneppen
970	0.960825880100845	Maslov-Sneppen
971	0.9566434933849968	Maslov-Sneppen
972	0.9506854384661252	Maslov-Sneppen
973	0.9598079913193881	Maslov-Sneppen
974	0.9559451299025639	Maslov-Sneppen
975	0.9464812898352998	Maslov-Sneppen
976	0.9604516930363383	Maslov-Sneppen
977	0.9592037445861207	Maslov-Sneppen
978	0.9478025222383276	Maslov-Sneppen
979	0.9570231617964429	Maslov-Sneppen
980	0.9575567744948028	Maslov-Sneppen
981	0.9541459150682766	Maslov-Sneppen
982	0.9597266912581917	Maslov-Sneppen
983	0.9541417635832014	Maslov-Sneppen
984	0.9595082677585945	Maslov-Sneppen
985	0.9549435225668516	Maslov-Sneppen
986	0.9566871221932778	Maslov-Sneppen
987	0.9649496473512431	Maslov-Sneppen
988	0.9552876117261897	Maslov-Sneppen
989	0.9490818094295749	Maslov-Sneppen
990	0.9612334224441949	Maslov-Sneppen
991	0.9600423074915099	Maslov-Sneppen
992	0.9656425946153472	Maslov-Sneppen
993	0.9613542985245214	Maslov-Sneppen
994	0.9526782219470445	Maslov-Sneppen
995	0.9581384960235261	Maslov-Sneppen
996	0.9593966486200035	Maslov-Sneppen
997	0.9621809035735095	Maslov-Sneppen
998	0.960010931478246	Maslov-Sneppen
999	0.9602627502559796	Maslov-Sneppen
1000	0.9780703795759184	Maslov-Sneppen
1001	0.9745037313198467	Maslov-Sneppen
1002	0.9757216316539968	Maslov-Sneppen
1003	0.9738492830650414	Maslov-Sneppen
1004	0.9753249234851044	Maslov-Sneppen
1005	0.981648207840258	Maslov-Sneppen
1006	0.9805460600908191	Maslov-Sneppen
1007	0.9815277286100231	Maslov-Sneppen
1008	0.9778052566153901	Maslov-Sneppen
1009	0.9790598038778981	Maslov-Sneppen
1010	0.976722932277035	Maslov-Sneppen
1011	0.9741194036621065	Maslov-Sneppen
1012	0.977067294782939	Maslov-Sneppen
1013	0.9778264957737668	Maslov-Sneppen
1014	0.9739115162305222	Maslov-Sneppen
1015	0.9719416980161533	Maslov-Sneppen
1016	0.9802048642923182	Maslov-Sneppen
1017	0.9779679443008408	Maslov-Sneppen
1018	0.9786024916864776	Maslov-Sneppen
1019	0.9788306313062168	Maslov-Sneppen
1020	0.9813717319800206	Maslov-Sneppen
1021	0.9798523206108175	Maslov-Sneppen
1022	0.980335317238531	Maslov-Sneppen
1023	0.9742276384060737	Maslov-Sneppen
1024	0.9791763579539233	Maslov-Sneppen
1025	0.9687360782223067	Maslov-Sneppen
1026	0.9772664652571262	Maslov-Sneppen
1027	0.9769488897872415	Maslov-Sneppen
1028	0.9771531145541023	Maslov-Sneppen
1029	0.9755841859674139	Maslov-Sneppen
1030	0.9778006021935932	Maslov-Sneppen
1031	0.9765984276674752	Maslov-Sneppen
1032	0.9793594094131519	Maslov-Sneppen
1033	0.9776198353793161	Maslov-Sneppen
1034	0.9740158774618076	Maslov-Sneppen
1035	0.9752086794352325	Maslov-Sneppen
1036	0.9818022284916269	Maslov-Sneppen
1037	0.976054946524895	Maslov-Sneppen
1038	0.9777191226340103	Maslov-Sneppen
1039	0.9821232414194642	Maslov-Sneppen
1040	0.975244211831858	Maslov-Sneppen
1041	0.9795648353675757	Maslov-Sneppen
1042	0.9784222937614429	Maslov-Sneppen
1043	0.9751699219216656	Maslov-Sneppen
1044	0.9762487247983344	Maslov-Sneppen
1045	0.9734965885064456	Maslov-Sneppen
1046	0.9776021530579502	Maslov-Sneppen
1047	0.9778238509306812	Maslov-Sneppen
1048	0.9770959340407824	Maslov-Sneppen
1049	0.9804276873051121	Maslov-Sneppen
1050	0.9750494704637215	Maslov-Sneppen
1051	0.9800609026725439	Maslov-Sneppen
1052	0.9741592784166437	Maslov-Sneppen
1053	0.9758192290044506	Maslov-Sneppen
1054	0.9802061681735895	Maslov-Sneppen
1055	0.97912498528398	Maslov-Sneppen
1056	0.9772450642981895	Maslov-Sneppen
1057	0.9781991890726778	Maslov-Sneppen
1058	0.9766503779748473	Maslov-Sneppen
1059	0.9801830013202438	Maslov-Sneppen
1060	0.9731898239384527	Maslov-Sneppen
1061	0.9749704479194863	Maslov-Sneppen
1062	0.9775816926399418	Maslov-Sneppen
1063	0.9755516092660867	Maslov-Sneppen
1064	0.9797972425833856	Maslov-Sneppen
1065	0.9798056292268083	Maslov-Sneppen
1066	0.9782005953944592	Maslov-Sneppen
1067	0.9785145786041308	Maslov-Sneppen
1068	0.9833201678129704	Maslov-Sneppen
1069	0.9772837691657915	Maslov-Sneppen
1070	0.9808206197618036	Maslov-Sneppen
1071	0.9786330693582812	Maslov-Sneppen
1072	0.9776950611395093	Maslov-Sneppen
1073	0.9766110139817614	Maslov-Sneppen
1074	0.9741525663156502	Maslov-Sneppen
1075	0.9765149020607311	Maslov-Sneppen
1076	0.9796251388127186	Maslov-Sneppen
1077	0.9790361286074883	Maslov-Sneppen
1078	0.9730114950901532	Maslov-Sneppen
1079	0.9777181325518505	Maslov-Sneppen
1080	0.9784107596579447	Maslov-Sneppen
1081	0.9785339782073805	Maslov-Sneppen
1082	0.9768885541113604	Maslov-Sneppen
1083	0.9801978741142616	Maslov-Sneppen
1084	0.9796844186348518	Maslov-Sneppen
1085	0.9769287050399289	Maslov-Sneppen
1086	0.9778676370765563	Maslov-Sneppen
1087	0.9786886125898852	Maslov-Sneppen
1088	0.9771642117966208	Maslov-Sneppen
1089	0.9804707772101262	Maslov-Sneppen
1090	0.9796612826724206	Maslov-Sneppen
1091	0.9748789037312519	Maslov-Sneppen
1092	0.9784867671583679	Maslov-Sneppen
1093	0.9798351431138098	Maslov-Sneppen
1094	0.9737695654989413	Maslov-Sneppen
1095	0.9794535007652952	Maslov-Sneppen
1096	0.9815058546539712	Maslov-Sneppen
1097	0.976143860493193	Maslov-Sneppen
1098	0.9798255790240787	Maslov-Sneppen
1099	0.9750576862545414	Maslov-Sneppen
1100	0.9526170369660288	Maslov-Sneppen
1101	0.9651902805519744	Maslov-Sneppen
1102	0.954018071044015	Maslov-Sneppen
1103	0.9537948567082537	Maslov-Sneppen
1104	0.9513075328971898	Maslov-Sneppen
1105	0.9546877140512992	Maslov-Sneppen
1106	0.9309537146594051	Maslov-Sneppen
1107	0.9408094220622127	Maslov-Sneppen
1108	0.9236915962582325	Maslov-Sneppen
1109	0.9486950702654473	Maslov-Sneppen
1110	0.951483896559195	Maslov-Sneppen
1111	0.9497330649011146	Maslov-Sneppen
1112	0.9432540578716786	Maslov-Sneppen
1113	0.9543130526288195	Maslov-Sneppen
1114	0.9465462917497299	Maslov-Sneppen
1115	0.9440788683730541	Maslov-Sneppen
1116	0.9653944461495617	Maslov-Sneppen
1117	0.9654172484826821	Maslov-Sneppen
1118	0.9337372977004809	Maslov-Sneppen
1119	0.9547279452407239	Maslov-Sneppen
1120	0.9537847072041922	Maslov-Sneppen
1121	0.9559446799018513	Maslov-Sneppen
1122	0.9599201005223744	Maslov-Sneppen
1123	0.9740129377648895	Maslov-Sneppen
1124	0.945506017626262	Maslov-Sneppen
1125	0.9577197917984547	Maslov-Sneppen
1126	0.9511324866149093	Maslov-Sneppen
1127	0.93958091973046	Maslov-Sneppen
1128	0.9540797368659389	Maslov-Sneppen
1129	0.95045758183815	Maslov-Sneppen
1130	0.9570220382562664	Maslov-Sneppen
1131	0.9592457967090858	Maslov-Sneppen
1132	0.9566635797123976	Maslov-Sneppen
1133	0.9636123044058378	Maslov-Sneppen
1134	0.9722010043438982	Maslov-Sneppen
1135	0.9503872327600037	Maslov-Sneppen
1136	0.9503023946257558	Maslov-Sneppen
1137	0.9496988623689493	Maslov-Sneppen
1138	0.9612141168428407	Maslov-Sneppen
1139	0.9542162419530421	Maslov-Sneppen
1140	0.9594735222015917	Maslov-Sneppen
1141	0.9679619845701721	Maslov-Sneppen
1142	0.9323743398751174	Maslov-Sneppen
1143	0.9556970575978174	Maslov-Sneppen
1144	0.9524399136492644	Maslov-Sneppen
1145	0.953708873752446	Maslov-Sneppen
1146	0.9559251119520347	Maslov-Sneppen
1147	0.9610450528129577	Maslov-Sneppen
1148	0.9534651634885275	Maslov-Sneppen
1149	0.9688024158821256	Maslov-Sneppen
1150	0.9660828388971849	Maslov-Sneppen
1151	0.9577011075840773	Maslov-Sneppen
1152	0.9593574537684164	Maslov-Sneppen
1153	0.9536228503555989	Maslov-Sneppen
1154	0.9572499852408739	Maslov-Sneppen
1155	0.9703257715856678	Maslov-Sneppen
1156	0.9465936913840303	Maslov-Sneppen
1157	0.967544055320098	Maslov-Sneppen
1158	0.9629425865989995	Maslov-Sneppen
1159	0.9550565564890879	Maslov-Sneppen
1160	0.9562120719305506	Maslov-Sneppen
1161	0.9672921919387086	Maslov-Sneppen
1162	0.9556297394925946	Maslov-Sneppen
1163	0.9497167655763987	Maslov-Sneppen
1164	0.9515520650993136	Maslov-Sneppen
1165	0.964170402578203	Maslov-Sneppen
1166	0.968056420941897	Maslov-Sneppen
1167	0.9526425769255153	Maslov-Sneppen
1168	0.956929352177034	Maslov-Sneppen
1169	0.9386503125879336	Maslov-Sneppen
1170	0.953708873752446	Maslov-Sneppen
1171	0.9505203810102163	Maslov-Sneppen
1172	0.9613505947469999	Maslov-Sneppen
1173	0.9263313464918391	Maslov-Sneppen
1174	0.9518816907482862	Maslov-Sneppen
1175	0.970191401900376	Maslov-Sneppen
1176	0.941399997145701	Maslov-Sneppen
1177	0.9510154930742606	Maslov-Sneppen
1178	0.9647323591605599	Maslov-Sneppen
1179	0.9638004227902084	Maslov-Sneppen
1180	0.9368166272071139	Maslov-Sneppen
1181	0.9654096029659163	Maslov-Sneppen
1182	0.9703192218436901	Maslov-Sneppen
1183	0.96416259456981	Maslov-Sneppen
1184	0.9427457470880668	Maslov-Sneppen
1185	0.9645052614816222	Maslov-Sneppen
1186	0.9405465758456869	Maslov-Sneppen
1187	0.9558184179272643	Maslov-Sneppen
1188	0.9262606210020464	Maslov-Sneppen
1189	0.9377234245334365	Maslov-Sneppen
1190	0.9533381787832165	Maslov-Sneppen
1191	0.9537948567082537	Maslov-Sneppen
1192	0.9540748022698308	Maslov-Sneppen
1193	0.9596252509480259	Maslov-Sneppen
1194	0.9449536931147705	Maslov-Sneppen
1195	0.9651902805519744	Maslov-Sneppen
1196	0.9554787829631461	Maslov-Sneppen
1197	0.9641915894524304	Maslov-Sneppen
1198	0.9482374176222325	Maslov-Sneppen
1199	0.9637003345894415	Maslov-Sneppen
1200	0.5956189374397912	Maslov-Sneppen
1201	0.49129112645116	Maslov-Sneppen
1202	0.5305818198915943	Maslov-Sneppen
1203	0.5294218760080348	Maslov-Sneppen
1204	0.5496373535171734	Maslov-Sneppen
1205	0.48584109599825925	Maslov-Sneppen
1206	0.4525753750299335	Maslov-Sneppen
1207	0.5350549519040991	Maslov-Sneppen
1208	0.5052139521304456	Maslov-Sneppen
1209	0.5525262786117852	Maslov-Sneppen
1210	0.5389964429699724	Maslov-Sneppen
1211	0.5010625164702628	Maslov-Sneppen
1212	0.49433269876121755	Maslov-Sneppen
1213	0.517228468924373	Maslov-Sneppen
1214	0.4886676937914354	Maslov-Sneppen
1215	0.5704360833523778	Maslov-Sneppen
1216	0.5798630330214417	Maslov-Sneppen
1217	0.5274862305869592	Maslov-Sneppen
1218	0.5195660707666367	Maslov-Sneppen
1219	0.5336601325056559	Maslov-Sneppen
1220	0.5974032477991356	Maslov-Sneppen
1221	0.5386310081605027	Maslov-Sneppen
1222	0.5806378597898149	Maslov-Sneppen
1223	0.5089454986020095	Maslov-Sneppen
1224	0.5303305424552802	Maslov-Sneppen
1225	0.5207277641884822	Maslov-Sneppen
1226	0.5477150483255279	Maslov-Sneppen
1227	0.5280554866067376	Maslov-Sneppen
1228	0.5297004899800661	Maslov-Sneppen
1229	0.49533846458333103	Maslov-Sneppen
1230	0.5253157096509999	Maslov-Sneppen
1231	0.5725020693757538	Maslov-Sneppen
1232	0.5578960489958197	Maslov-Sneppen
1233	0.5319619869068929	Maslov-Sneppen
1234	0.5072499773106753	Maslov-Sneppen
1235	0.5265088947619918	Maslov-Sneppen
1236	0.5241389264614386	Maslov-Sneppen
1237	0.48948079170981285	Maslov-Sneppen
1238	0.5784386901644238	Maslov-Sneppen
1239	0.5338685462539652	Maslov-Sneppen
1240	0.5058809636019495	Maslov-Sneppen
1241	0.50646858977373	Maslov-Sneppen
1242	0.5285342040202203	Maslov-Sneppen
1243	0.5204808605978829	Maslov-Sneppen
1244	0.5250388452172544	Maslov-Sneppen
1245	0.5590612414942369	Maslov-Sneppen
1246	0.5336682241202283	Maslov-Sneppen
1247	0.5362339220165179	Maslov-Sneppen
1248	0.46225622644274034	Maslov-Sneppen
1249	0.4553768232102497	Maslov-Sneppen
1250	0.5278319830907126	Maslov-Sneppen
1251	0.5258801544404922	Maslov-Sneppen
1252	0.4942393171552071	Maslov-Sneppen
1253	0.5364642049934011	Maslov-Sneppen
1254	0.4576247612153606	Maslov-Sneppen
1255	0.5448987290697814	Maslov-Sneppen
1256	0.5375478252692376	Maslov-Sneppen
1257	0.49539838626962357	Maslov-Sneppen
1258	0.5432491331584525	Maslov-Sneppen
1259	0.4966060050714742	Maslov-Sneppen
1260	0.5521759335700314	Maslov-Sneppen
1261	0.5171834183135108	Maslov-Sneppen
1262	0.5225042016255398	Maslov-Sneppen
1263	0.531226306057667	Maslov-Sneppen
1264	0.5418766203731546	Maslov-Sneppen
1265	0.47223559282558086	Maslov-Sneppen
1266	0.48103926948028874	Maslov-Sneppen
1267	0.5312208387505235	Maslov-Sneppen
1268	0.5114269999682897	Maslov-Sneppen
1269	0.4949979606944356	Maslov-Sneppen
1270	0.48935416887636995	Maslov-Sneppen
1271	0.4839811181080493	Maslov-Sneppen
1272	0.545701767143015	Maslov-Sneppen
1273	0.5134103203076563	Maslov-Sneppen
1274	0.5213392278194083	Maslov-Sneppen
1275	0.49939520648378893	Maslov-Sneppen
1276	0.49419885908234534	Maslov-Sneppen
1277	0.5337666356488109	Maslov-Sneppen
1278	0.5288823621391168	Maslov-Sneppen
1279	0.5173249122223839	Maslov-Sneppen
1280	0.4534392095586024	Maslov-Sneppen
1281	0.5420721312766054	Maslov-Sneppen
1282	0.5431721534738723	Maslov-Sneppen
1283	0.4956833423179415	Maslov-Sneppen
1284	0.4882635504473897	Maslov-Sneppen
1285	0.5459967830364768	Maslov-Sneppen
1286	0.47321708380397737	Maslov-Sneppen
1287	0.5828744257960672	Maslov-Sneppen
1288	0.5016433631811855	Maslov-Sneppen
1289	0.5135968648273916	Maslov-Sneppen
1290	0.46024710041365646	Maslov-Sneppen
1291	0.5181568176773349	Maslov-Sneppen
1292	0.4722261890572941	Maslov-Sneppen
1293	0.5081006903022	Maslov-Sneppen
1294	0.4637345862943358	Maslov-Sneppen
1295	0.5090579064368794	Maslov-Sneppen
1296	0.49875225116371635	Maslov-Sneppen
1297	0.5253108984207137	Maslov-Sneppen
1298	0.5266919402051552	Maslov-Sneppen
1299	0.5409108752393313	Maslov-Sneppen
1300	0.7418066729620308	Maslov-Sneppen
1301	0.7976839765196789	Maslov-Sneppen
1302	0.7688904835128562	Maslov-Sneppen
1303	0.8787173005221371	Maslov-Sneppen
1304	0.7411057166460524	Maslov-Sneppen
1305	0.8748154285673014	Maslov-Sneppen
1306	0.6076340667285975	Maslov-Sneppen
1307	0.7110862445793769	Maslov-Sneppen
1308	0.8132515794962534	Maslov-Sneppen
1309	0.6341451340170381	Maslov-Sneppen
1310	0.7735450457146009	Maslov-Sneppen
1311	0.6910044945022344	Maslov-Sneppen
1312	0.7643771815447282	Maslov-Sneppen
1313	0.8352636147558922	Maslov-Sneppen
1314	0.8452257842913365	Maslov-Sneppen
1315	0.6474381407005835	Maslov-Sneppen
1316	0.7641872406472336	Maslov-Sneppen
1317	0.7367147460714177	Maslov-Sneppen
1318	0.7595441648315815	Maslov-Sneppen
1319	0.7765120364715375	Maslov-Sneppen
1320	0.7657750439524312	Maslov-Sneppen
1321	0.6785350734911976	Maslov-Sneppen
1322	0.7501808837190644	Maslov-Sneppen
1323	0.7743136264862887	Maslov-Sneppen
1324	0.5971732501813989	Maslov-Sneppen
1325	0.6263530623772303	Maslov-Sneppen
1326	0.7835021822644268	Maslov-Sneppen
1327	0.7654548722678673	Maslov-Sneppen
1328	0.7484903511137033	Maslov-Sneppen
1329	0.5990413625385879	Maslov-Sneppen
1330	0.8609130711299414	Maslov-Sneppen
1331	0.8747317991086897	Maslov-Sneppen
1332	0.842934705912294	Maslov-Sneppen
1333	0.8998074520460078	Maslov-Sneppen
1334	0.7509811675899553	Maslov-Sneppen
1335	0.6615272595290593	Maslov-Sneppen
1336	0.675425380212136	Maslov-Sneppen
1337	0.7682444288135071	Maslov-Sneppen
1338	0.6917799298762047	Maslov-Sneppen
1339	0.8939167822047224	Maslov-Sneppen
1340	0.7023593888019928	Maslov-Sneppen
1341	0.708264664139324	Maslov-Sneppen
1342	0.7723004036458727	Maslov-Sneppen
1343	0.7922146767455246	Maslov-Sneppen
1344	0.7240281538427381	Maslov-Sneppen
1345	0.826670785050133	Maslov-Sneppen
1346	0.6978584615351693	Maslov-Sneppen
1347	0.6891352307659796	Maslov-Sneppen
1348	0.8508439763582657	Maslov-Sneppen
1349	0.804661097432807	Maslov-Sneppen
1350	0.8143759010950591	Maslov-Sneppen
1351	0.8071503815702634	Maslov-Sneppen
1352	0.7356974504264104	Maslov-Sneppen
1353	0.8564095290535095	Maslov-Sneppen
1354	0.8445000456187969	Maslov-Sneppen
1355	0.8126288753771904	Maslov-Sneppen
1356	0.8045337218293717	Maslov-Sneppen
1357	0.7967034180955307	Maslov-Sneppen
1358	0.694937796874287	Maslov-Sneppen
1359	0.7250040050341996	Maslov-Sneppen
1360	0.7324088597917014	Maslov-Sneppen
1361	0.7684168829237188	Maslov-Sneppen
1362	0.5675567833400773	Maslov-Sneppen
1363	0.8110080071792133	Maslov-Sneppen
1364	0.6943535442488619	Maslov-Sneppen
1365	0.784951771260043	Maslov-Sneppen
1366	0.8132515794962534	Maslov-Sneppen
1367	0.6212186483487175	Maslov-Sneppen
1368	0.7816352191613345	Maslov-Sneppen
1369	0.7396528076764348	Maslov-Sneppen
1370	0.7338270331795637	Maslov-Sneppen
1371	0.6209785259531396	Maslov-Sneppen
1372	0.7520438802102478	Maslov-Sneppen
1373	0.73008619868587	Maslov-Sneppen
1374	0.5747478089432254	Maslov-Sneppen
1375	0.7123735122080505	Maslov-Sneppen
1376	0.7735450457146009	Maslov-Sneppen
1377	0.8324454505455233	Maslov-Sneppen
1378	0.7922146767455246	Maslov-Sneppen
1379	0.7362057836527537	Maslov-Sneppen
1380	0.8569360643193931	Maslov-Sneppen
1381	0.8097780585005829	Maslov-Sneppen
1382	0.7680942399281658	Maslov-Sneppen
1383	0.6810228281144466	Maslov-Sneppen
1384	0.662751177799385	Maslov-Sneppen
1385	0.7207341124516361	Maslov-Sneppen
1386	0.745947021431758	Maslov-Sneppen
1387	0.7734377745472423	Maslov-Sneppen
1388	0.8473995604355625	Maslov-Sneppen
1389	0.733203560763948	Maslov-Sneppen
1390	0.8299530988971834	Maslov-Sneppen
1391	0.768566477439688	Maslov-Sneppen
1392	0.7653033623284038	Maslov-Sneppen
1393	0.7693381172397904	Maslov-Sneppen
1394	0.8384803676937064	Maslov-Sneppen
1395	0.7377360879086075	Maslov-Sneppen
1396	0.8147396391140869	Maslov-Sneppen
1397	0.8289316177730077	Maslov-Sneppen
1398	0.5472299595487728	Maslov-Sneppen
1399	0.7883434147337341	Maslov-Sneppen
1400	0.9810494778212121	Maslov-Sneppen
1401	0.969241300090107	Maslov-Sneppen
1402	0.9861808728978683	Maslov-Sneppen
1403	0.982180847720664	Maslov-Sneppen
1404	0.9812225706918335	Maslov-Sneppen
1405	0.9473152509086715	Maslov-Sneppen
1406	0.9792665886222445	Maslov-Sneppen
1407	0.9802374526955699	Maslov-Sneppen
1408	0.9870541453655298	Maslov-Sneppen
1409	0.9761918249730482	Maslov-Sneppen
1410	0.9873327290857966	Maslov-Sneppen
1411	0.9867851253243224	Maslov-Sneppen
1412	0.9813893692762504	Maslov-Sneppen
1413	0.9784530847618926	Maslov-Sneppen
1414	0.977121771218922	Maslov-Sneppen
1415	0.973545073459257	Maslov-Sneppen
1416	0.9728982065904196	Maslov-Sneppen
1417	0.9801619210234088	Maslov-Sneppen
1418	0.9852068305750165	Maslov-Sneppen
1419	0.9728778780717138	Maslov-Sneppen
1420	0.9746701788887221	Maslov-Sneppen
1421	0.9846639475356241	Maslov-Sneppen
1422	0.9801509372255447	Maslov-Sneppen
1423	0.9714003370698502	Maslov-Sneppen
1424	0.9529690194792715	Maslov-Sneppen
1425	0.9836238408788165	Maslov-Sneppen
1426	0.9739573498543898	Maslov-Sneppen
1427	0.9860565386049864	Maslov-Sneppen
1428	0.9846702177055283	Maslov-Sneppen
1429	0.9862721401914473	Maslov-Sneppen
1430	0.9759730603714709	Maslov-Sneppen
1431	0.976393242448533	Maslov-Sneppen
1432	0.9610210591187766	Maslov-Sneppen
1433	0.9760927274352386	Maslov-Sneppen
1434	0.9866120321813278	Maslov-Sneppen
1435	0.9767284137163317	Maslov-Sneppen
1436	0.9822611279155614	Maslov-Sneppen
1437	0.9838158166080508	Maslov-Sneppen
1438	0.979699353430366	Maslov-Sneppen
1439	0.9851313224247727	Maslov-Sneppen
1440	0.9524465929022332	Maslov-Sneppen
1441	0.9833909522892531	Maslov-Sneppen
1442	0.9807866308952418	Maslov-Sneppen
1443	0.9767693632022126	Maslov-Sneppen
1444	0.9551673729486744	Maslov-Sneppen
1445	0.9770761735763484	Maslov-Sneppen
1446	0.972325510036688	Maslov-Sneppen
1447	0.9801021877474484	Maslov-Sneppen
1448	0.9833264096124834	Maslov-Sneppen
1449	0.9836631544543093	Maslov-Sneppen
1450	0.9857670229287083	Maslov-Sneppen
1451	0.9806057306438013	Maslov-Sneppen
1452	0.9734380286245617	Maslov-Sneppen
1453	0.987718235392532	Maslov-Sneppen
1454	0.975405037959436	Maslov-Sneppen
1455	0.9787017090669669	Maslov-Sneppen
1456	0.9667960667113235	Maslov-Sneppen
1457	0.9812650276368193	Maslov-Sneppen
1458	0.9696159069308995	Maslov-Sneppen
1459	0.9832477309111222	Maslov-Sneppen
1460	0.9879071026409181	Maslov-Sneppen
1461	0.9810226972366268	Maslov-Sneppen
1462	0.9821651119803918	Maslov-Sneppen
1463	0.9748196684213086	Maslov-Sneppen
1464	0.980725261411611	Maslov-Sneppen
1465	0.9770840053828415	Maslov-Sneppen
1466	0.966917179656588	Maslov-Sneppen
1467	0.984528571473531	Maslov-Sneppen
1468	0.9809613278495651	Maslov-Sneppen
1469	0.9754947702458195	Maslov-Sneppen
1470	0.9726308700228126	Maslov-Sneppen
1471	0.9834885137254213	Maslov-Sneppen
1472	0.9770777832262288	Maslov-Sneppen
1473	0.9810289915327358	Maslov-Sneppen
1474	0.9792240694274077	Maslov-Sneppen
1475	0.9755356831061481	Maslov-Sneppen
1476	0.9764184196329685	Maslov-Sneppen
1477	0.9623679179234411	Maslov-Sneppen
1478	0.9724215416038188	Maslov-Sneppen
1479	0.9815341378589518	Maslov-Sneppen
1480	0.9757071641726631	Maslov-Sneppen
1481	0.9679809156989917	Maslov-Sneppen
1482	0.9847992270580054	Maslov-Sneppen
1483	0.976470310546532	Maslov-Sneppen
1484	0.9809566071274836	Maslov-Sneppen
1485	0.9858063622793889	Maslov-Sneppen
1486	0.9690651568880136	Maslov-Sneppen
1487	0.9766780226449753	Maslov-Sneppen
1488	0.9889723585116461	Maslov-Sneppen
1489	0.9897591802357764	Maslov-Sneppen
1490	0.9715167813646317	Maslov-Sneppen
1491	0.978578970485981	Maslov-Sneppen
1492	0.982254833629357	Maslov-Sneppen
1493	0.9731233556199607	Maslov-Sneppen
1494	0.9740737535319182	Maslov-Sneppen
1495	0.9801241551873283	Maslov-Sneppen
1496	0.9761446177522316	Maslov-Sneppen
1497	0.987220985217471	Maslov-Sneppen
1498	0.9845459538077624	Maslov-Sneppen
1499	0.9850652324196263	Maslov-Sneppen
1500	0.9803320843699298	Maslov-Sneppen
1501	0.8330265535214884	Maslov-Sneppen
1502	0.9815839786889167	Maslov-Sneppen
1503	0.9883365889237997	Maslov-Sneppen
1504	0.9509209612114261	Maslov-Sneppen
1505	0.9391891891891891	Maslov-Sneppen
1506	0.9631677689574172	Maslov-Sneppen
1507	0.9214730862835886	Maslov-Sneppen
1508	0.9544902669343249	Maslov-Sneppen
1509	0.9742338621959644	Maslov-Sneppen
1510	0.9828117260043501	Maslov-Sneppen
1511	0.9226521075481187	Maslov-Sneppen
1512	0.9730068674073045	Maslov-Sneppen
1513	0.9570559351547256	Maslov-Sneppen
1514	0.9312890445928677	Maslov-Sneppen
1515	0.9152856236555189	Maslov-Sneppen
1516	0.9656232635882839	Maslov-Sneppen
1517	0.936117936117936	Maslov-Sneppen
1518	0.9785146104003335	Maslov-Sneppen
1519	0.9742338621959644	Maslov-Sneppen
1520	0.9656448986753451	Maslov-Sneppen
1521	0.9821978523466333	Maslov-Sneppen
1522	0.9227000810722483	Maslov-Sneppen
1523	0.8704728466422037	Maslov-Sneppen
1524	0.9779007367426168	Maslov-Sneppen
1525	0.9674248907826142	Maslov-Sneppen
1526	0.9533169533169532	Maslov-Sneppen
1527	0.941031941031941	Maslov-Sneppen
1528	0.9834255996620667	Maslov-Sneppen
1529	0.9349700289588473	Maslov-Sneppen
1530	0.9711481265077337	Maslov-Sneppen
1531	0.9674648845614338	Maslov-Sneppen
1532	0.9158994973132356	Maslov-Sneppen
1533	0.9318181818181818	Maslov-Sneppen
1534	0.9791284840580501	Maslov-Sneppen
1535	0.9699203791923005	Maslov-Sneppen
1536	0.9803562313734834	Maslov-Sneppen
1537	0.9539596640916675	Maslov-Sneppen
1538	0.9877006241601327	Maslov-Sneppen
1539	0.8834362478351314	Maslov-Sneppen
1540	0.8667896046959039	Maslov-Sneppen
1541	0.9668510109037172	Maslov-Sneppen
1542	0.9478209275145011	Maslov-Sneppen
1543	0.9920198308700997	Maslov-Sneppen
1544	0.9864864864864863	Maslov-Sneppen
1545	0.9778869778869778	Maslov-Sneppen
1546	0.8632203625107706	Maslov-Sneppen
1547	0.9569247076600629	Maslov-Sneppen
1548	0.9305896805896804	Maslov-Sneppen
1549	0.9674648845614338	Maslov-Sneppen
1550	0.9680988882526649	Maslov-Sneppen
1551	0.9828117260043501	Maslov-Sneppen
1552	0.9699203791923005	Maslov-Sneppen
1553	0.9736036211386002	Maslov-Sneppen
1554	0.9595099247320455	Maslov-Sneppen
1555	0.9705528778299847	Maslov-Sneppen
1556	0.9815724815724816	Maslov-Sneppen
1557	0.9901782098969496	Maslov-Sneppen
1558	0.9754608569846241	Maslov-Sneppen
1559	0.9263353494944186	Maslov-Sneppen
1560	0.9447515592259179	Maslov-Sneppen
1561	0.9202460914949286	Maslov-Sneppen
1562	0.9785146104003335	Maslov-Sneppen
1563	0.9477567862686094	Maslov-Sneppen
1564	0.9778869778869778	Maslov-Sneppen
1565	0.888344226989771	Maslov-Sneppen
1566	0.9779007367426168	Maslov-Sneppen
1567	0.8950277929508696	Maslov-Sneppen
1568	0.9212799097085174	Maslov-Sneppen
1569	0.9366550750908357	Maslov-Sneppen
1570	0.9447859872681267	Maslov-Sneppen
1571	0.9435589924794667	Maslov-Sneppen
1572	0.9570290323802508	Maslov-Sneppen
1573	0.968692631876867	Maslov-Sneppen
1574	0.9165651071289488	Maslov-Sneppen
1575	0.9656232635882839	Maslov-Sneppen
1576	0.923879854863552	Maslov-Sneppen
1577	0.8564423624846135	Maslov-Sneppen
1578	0.9613261479842673	Maslov-Sneppen
1579	0.9564151587225342	Maslov-Sneppen
1580	0.9619639143093652	Maslov-Sneppen
1581	0.9386128226487515	Maslov-Sneppen
1582	0.9619639143093652	Maslov-Sneppen
1583	0.9730068674073045	Maslov-Sneppen
1584	0.9300620498042077	Maslov-Sneppen
1585	0.9460129820567866	Maslov-Sneppen
1586	0.9017199017199016	Maslov-Sneppen
1587	0.9766584766584766	Maslov-Sneppen
1588	0.9821978523466333	Maslov-Sneppen
1589	0.9619400216419841	Maslov-Sneppen
1590	0.9478209275145011	Maslov-Sneppen
1591	0.9932475781855329	Maslov-Sneppen
1592	0.911602381709219	Maslov-Sneppen
1593	0.9754452421117503	Maslov-Sneppen
1594	0.979141841350604	Maslov-Sneppen
1595	0.9595099247320455	Maslov-Sneppen
1596	0.9570290323802508	Maslov-Sneppen
1597	0.9852768152939035	Maslov-Sneppen
1598	0.9515041694608011	Maslov-Sneppen
1599	0.9692874692874691	Maslov-Sneppen
1600	0.8511800755659457	Maslov-Sneppen
1601	0.8621935922166963	Maslov-Sneppen
1602	0.8916717885679165	Maslov-Sneppen
1603	0.8899839277027825	Maslov-Sneppen
1604	0.8485012431933054	Maslov-Sneppen
1605	0.9085319951576114	Maslov-Sneppen
1606	0.8766712874387135	Maslov-Sneppen
1607	0.8423156174734769	Maslov-Sneppen
1608	0.8686899756721204	Maslov-Sneppen
1609	0.8777658266748619	Maslov-Sneppen
1610	0.9077447146526294	Maslov-Sneppen
1611	0.8931346798616849	Maslov-Sneppen
1612	0.8472053195320753	Maslov-Sneppen
1613	0.8828095216539333	Maslov-Sneppen
1614	0.8457696374759044	Maslov-Sneppen
1615	0.8835049317499508	Maslov-Sneppen
1616	0.8971858633883415	Maslov-Sneppen
1617	0.8788228165866041	Maslov-Sneppen
1618	0.8355218898761072	Maslov-Sneppen
1619	0.8608177366060964	Maslov-Sneppen
1620	0.8814353876947568	Maslov-Sneppen
1621	0.8937952108333488	Maslov-Sneppen
1622	0.8360274596743059	Maslov-Sneppen
1623	0.8809307063897327	Maslov-Sneppen
1624	0.9407878505779524	Maslov-Sneppen
1625	0.8694851039951691	Maslov-Sneppen
1626	0.9408465880109972	Maslov-Sneppen
1627	0.8941323580692335	Maslov-Sneppen
1628	0.8712628419832831	Maslov-Sneppen
1629	0.914900196785766	Maslov-Sneppen
1630	0.9062140189900663	Maslov-Sneppen
1631	0.9306720777506425	Maslov-Sneppen
1632	0.8807713016694768	Maslov-Sneppen
1633	0.9192008924255748	Maslov-Sneppen
1634	0.867276401261633	Maslov-Sneppen
1635	0.8614737764493374	Maslov-Sneppen
1636	0.8991940726264008	Maslov-Sneppen
1637	0.9197495794245033	Maslov-Sneppen
1638	0.9250313908563664	Maslov-Sneppen
1639	0.875634220713664	Maslov-Sneppen
1640	0.8960302300307228	Maslov-Sneppen
1641	0.8629666292398244	Maslov-Sneppen
1642	0.8606778066263974	Maslov-Sneppen
1643	0.8828953539022542	Maslov-Sneppen
1644	0.8118279953010029	Maslov-Sneppen
1645	0.8322189531576385	Maslov-Sneppen
1646	0.8839299535874323	Maslov-Sneppen
1647	0.9219438160486503	Maslov-Sneppen
1648	0.8401142397511379	Maslov-Sneppen
1649	0.841494471888414	Maslov-Sneppen
1650	0.9182929519273942	Maslov-Sneppen
1651	0.8277372287206574	Maslov-Sneppen
1652	0.8865836895843522	Maslov-Sneppen
1653	0.9019959436464516	Maslov-Sneppen
1654	0.8680187472798446	Maslov-Sneppen
1655	0.8671736984949895	Maslov-Sneppen
1656	0.8801291021406805	Maslov-Sneppen
1657	0.8645097242172893	Maslov-Sneppen
1658	0.8731745740262661	Maslov-Sneppen
1659	0.9122517766271048	Maslov-Sneppen
1660	0.9270748680066278	Maslov-Sneppen
1661	0.8142598167454149	Maslov-Sneppen
1662	0.843010792471505	Maslov-Sneppen
1663	0.9025421140027166	Maslov-Sneppen
1664	0.8457164834798363	Maslov-Sneppen
1665	0.8394256765718134	Maslov-Sneppen
1666	0.8222947258119236	Maslov-Sneppen
1667	0.8566818025242033	Maslov-Sneppen
1668	0.9005610014156027	Maslov-Sneppen
1669	0.8953932580572325	Maslov-Sneppen
1670	0.903649637703857	Maslov-Sneppen
1671	0.8910306582437792	Maslov-Sneppen
1672	0.8954811366859148	Maslov-Sneppen
1673	0.8807698978614771	Maslov-Sneppen
1674	0.8430393362015982	Maslov-Sneppen
1675	0.8601118218351949	Maslov-Sneppen
1676	0.8026778154290963	Maslov-Sneppen
1677	0.8871316169905381	Maslov-Sneppen
1678	0.9191422877131002	Maslov-Sneppen
1679	0.8705268932044713	Maslov-Sneppen
1680	0.9148037209140977	Maslov-Sneppen
1681	0.8683927473878305	Maslov-Sneppen
1682	0.8613117179059059	Maslov-Sneppen
1683	0.8047469297303717	Maslov-Sneppen
1684	0.9001540115237852	Maslov-Sneppen
1685	0.8618257467177619	Maslov-Sneppen
1686	0.8876208007837202	Maslov-Sneppen
1687	0.8749619228278521	Maslov-Sneppen
1688	0.9099189608052543	Maslov-Sneppen
1689	0.8041926985270169	Maslov-Sneppen
1690	0.9120140650767103	Maslov-Sneppen
1691	0.8569460050025223	Maslov-Sneppen
1692	0.8827877752530343	Maslov-Sneppen
1693	0.8671266836626701	Maslov-Sneppen
1694	0.8492278371309626	Maslov-Sneppen
1695	0.8510753089811176	Maslov-Sneppen
1696	0.8725904951751928	Maslov-Sneppen
1697	0.9349262446220039	Maslov-Sneppen
1698	0.9081406495742872	Maslov-Sneppen
1699	0.8726183159188692	Maslov-Sneppen
1700	0.8838710967293589	Maslov-Sneppen
1701	0.8407205029267693	Maslov-Sneppen
1702	0.8865024814794894	Maslov-Sneppen
1703	0.8029096994433149	Maslov-Sneppen
1704	0.8490885766412318	Maslov-Sneppen
1705	0.8229484007632516	Maslov-Sneppen
1706	0.8437272457097031	Maslov-Sneppen
1707	0.8529577487274196	Maslov-Sneppen
1708	0.828882166790394	Maslov-Sneppen
1709	0.774269288572295	Maslov-Sneppen
1710	0.8427616859139657	Maslov-Sneppen
1711	0.8822921980480815	Maslov-Sneppen
1712	0.8876418273043428	Maslov-Sneppen
1713	0.8676379982084799	Maslov-Sneppen
1714	0.8310909124441708	Maslov-Sneppen
1715	0.8008127600654176	Maslov-Sneppen
1716	0.8227060986817791	Maslov-Sneppen
1717	0.863373746283165	Maslov-Sneppen
1718	0.8531511102981393	Maslov-Sneppen
1719	0.8441883827190907	Maslov-Sneppen
1720	0.8175596825705266	Maslov-Sneppen
1721	0.8610117484543741	Maslov-Sneppen
1722	0.8910977295547513	Maslov-Sneppen
1723	0.8962904402833546	Maslov-Sneppen
1724	0.8844055260691508	Maslov-Sneppen
1725	0.8648176419841923	Maslov-Sneppen
1726	0.8487505441946093	Maslov-Sneppen
1727	0.8604128158230682	Maslov-Sneppen
1728	0.8458031780882882	Maslov-Sneppen
1729	0.8687283792711106	Maslov-Sneppen
1730	0.8854445677346772	Maslov-Sneppen
1731	0.827033572004783	Maslov-Sneppen
1732	0.8284773922770371	Maslov-Sneppen
1733	0.8666527211743569	Maslov-Sneppen
1734	0.8776231960678263	Maslov-Sneppen
1735	0.8567296430571641	Maslov-Sneppen
1736	0.8787551239053399	Maslov-Sneppen
1737	0.8490157636744038	Maslov-Sneppen
1738	0.8614888618259747	Maslov-Sneppen
1739	0.8142280000306888	Maslov-Sneppen
1740	0.854326829391221	Maslov-Sneppen
1741	0.8531673719438254	Maslov-Sneppen
1742	0.8829895561529372	Maslov-Sneppen
1743	0.8677352614349264	Maslov-Sneppen
1744	0.890195053528215	Maslov-Sneppen
1745	0.848082573324967	Maslov-Sneppen
1746	0.8879994362927551	Maslov-Sneppen
1747	0.8264537194896877	Maslov-Sneppen
1748	0.8208506684291653	Maslov-Sneppen
1749	0.8578528403816359	Maslov-Sneppen
1750	0.8498382584885192	Maslov-Sneppen
1751	0.8695744178915448	Maslov-Sneppen
1752	0.864093135137304	Maslov-Sneppen
1753	0.8797620424726718	Maslov-Sneppen
1754	0.8521402871221021	Maslov-Sneppen
1755	0.8525994925481098	Maslov-Sneppen
1756	0.864964377467034	Maslov-Sneppen
1757	0.8816076611360457	Maslov-Sneppen
1758	0.851163916279101	Maslov-Sneppen
1759	0.8663601270577751	Maslov-Sneppen
1760	0.8817290386596284	Maslov-Sneppen
1761	0.8828703941366435	Maslov-Sneppen
1762	0.8730415536929254	Maslov-Sneppen
1763	0.8855588083540229	Maslov-Sneppen
1764	0.8784723378054663	Maslov-Sneppen
1765	0.8808151844678892	Maslov-Sneppen
1766	0.8485625270399323	Maslov-Sneppen
1767	0.8734223083154724	Maslov-Sneppen
1768	0.85761062185914	Maslov-Sneppen
1769	0.8425078108574131	Maslov-Sneppen
1770	0.8830076128644447	Maslov-Sneppen
1771	0.862238607184509	Maslov-Sneppen
1772	0.7970518064557661	Maslov-Sneppen
1773	0.8734953063844884	Maslov-Sneppen
1774	0.8540548620427781	Maslov-Sneppen
1775	0.8165346686805026	Maslov-Sneppen
1776	0.8847811729366472	Maslov-Sneppen
1777	0.845267982468549	Maslov-Sneppen
1778	0.8684766152831691	Maslov-Sneppen
1779	0.8873453778708205	Maslov-Sneppen
1780	0.8784149000139336	Maslov-Sneppen
1781	0.8444369741997871	Maslov-Sneppen
1782	0.8436083941467071	Maslov-Sneppen
1783	0.8626276891686775	Maslov-Sneppen
1784	0.7788365373807938	Maslov-Sneppen
1785	0.8370306909333746	Maslov-Sneppen
1786	0.845516880783236	Maslov-Sneppen
1787	0.8575260091665704	Maslov-Sneppen
1788	0.8954651614272099	Maslov-Sneppen
1789	0.8373971085113074	Maslov-Sneppen
1790	0.8674354331497254	Maslov-Sneppen
1791	0.8952651952899563	Maslov-Sneppen
1792	0.8704314103506121	Maslov-Sneppen
1793	0.8476358941431443	Maslov-Sneppen
1794	0.8491411170618797	Maslov-Sneppen
1795	0.8931973375505026	Maslov-Sneppen
1796	0.8722748669328085	Maslov-Sneppen
1797	0.9182912841559987	Maslov-Sneppen
1798	0.8867318961327738	Maslov-Sneppen
1799	0.8633808667084282	Maslov-Sneppen
1800	0.9284800947339729	Maslov-Sneppen
1801	0.9566347592755047	Maslov-Sneppen
1802	0.9325960975343166	Maslov-Sneppen
1803	0.9359410548880454	Maslov-Sneppen
1804	0.9465271902443518	Maslov-Sneppen
1805	0.9418473590409119	Maslov-Sneppen
1806	0.9407249808538094	Maslov-Sneppen
1807	0.9435692537612498	Maslov-Sneppen
1808	0.9361572718717215	Maslov-Sneppen
1809	0.934889346387999	Maslov-Sneppen
1810	0.9371203899412561	Maslov-Sneppen
1811	0.9340312937531706	Maslov-Sneppen
1812	0.9417980458358748	Maslov-Sneppen
1813	0.933997086012982	Maslov-Sneppen
1814	0.9399790691891567	Maslov-Sneppen
1815	0.9619968618567754	Maslov-Sneppen
1816	0.9195819602900627	Maslov-Sneppen
1817	0.9350164172602226	Maslov-Sneppen
1818	0.9220573727756086	Maslov-Sneppen
1819	0.9203349738553243	Maslov-Sneppen
1820	0.941705626070947	Maslov-Sneppen
1821	0.946923140157832	Maslov-Sneppen
1822	0.9253877384165197	Maslov-Sneppen
1823	0.9159061659600739	Maslov-Sneppen
1824	0.9493393908671679	Maslov-Sneppen
1825	0.952407339426297	Maslov-Sneppen
1826	0.9408618691759426	Maslov-Sneppen
1827	0.9353792412110424	Maslov-Sneppen
1828	0.934713391084194	Maslov-Sneppen
1829	0.937558510979127	Maslov-Sneppen
1830	0.9458380300906519	Maslov-Sneppen
1831	0.9518781829746408	Maslov-Sneppen
1832	0.9393367806180077	Maslov-Sneppen
1833	0.9502665359855923	Maslov-Sneppen
1834	0.9324531067922845	Maslov-Sneppen
1835	0.9203232195410923	Maslov-Sneppen
1836	0.9441546543367957	Maslov-Sneppen
1837	0.9380551396419389	Maslov-Sneppen
1838	0.9254475672256341	Maslov-Sneppen
1839	0.9483074834745089	Maslov-Sneppen
1840	0.9452688624150597	Maslov-Sneppen
1841	0.944462531395916	Maslov-Sneppen
1842	0.9429046329826468	Maslov-Sneppen
1843	0.9403510883476006	Maslov-Sneppen
1844	0.9361141735205203	Maslov-Sneppen
1845	0.9432849841394333	Maslov-Sneppen
1846	0.9430743705742077	Maslov-Sneppen
1847	0.9447797882761301	Maslov-Sneppen
1848	0.9280380924943229	Maslov-Sneppen
1849	0.9355954238634628	Maslov-Sneppen
1850	0.9369223813783947	Maslov-Sneppen
1851	0.9557444581115854	Maslov-Sneppen
1852	0.9457539233531318	Maslov-Sneppen
1853	0.94108770415318	Maslov-Sneppen
1854	0.9406788139798056	Maslov-Sneppen
1855	0.937231552959965	Maslov-Sneppen
1856	0.9562891639920525	Maslov-Sneppen
1857	0.9276010455304099	Maslov-Sneppen
1858	0.934009668907762	Maslov-Sneppen
1859	0.9413529064895786	Maslov-Sneppen
1860	0.9500783316706032	Maslov-Sneppen
1861	0.9523764068454462	Maslov-Sneppen
1862	0.9472770625112662	Maslov-Sneppen
1863	0.9350542756749428	Maslov-Sneppen
1864	0.9487204415442232	Maslov-Sneppen
1865	0.944865711610063	Maslov-Sneppen
1866	0.9323963708122285	Maslov-Sneppen
1867	0.9518763297658267	Maslov-Sneppen
1868	0.940951727527628	Maslov-Sneppen
1869	0.9456309944624235	Maslov-Sneppen
1870	0.9387330759651277	Maslov-Sneppen
1871	0.9409427076956833	Maslov-Sneppen
1872	0.9368193809139139	Maslov-Sneppen
1873	0.9496991118363078	Maslov-Sneppen
1874	0.9507553152931626	Maslov-Sneppen
1875	0.9476559820465248	Maslov-Sneppen
1876	0.9341356317324311	Maslov-Sneppen
1877	0.921286162992794	Maslov-Sneppen
1878	0.9485337665309084	Maslov-Sneppen
1879	0.9272213731533704	Maslov-Sneppen
1880	0.9370072467879594	Maslov-Sneppen
1881	0.9233282411373278	Maslov-Sneppen
1882	0.9373137995453141	Maslov-Sneppen
1883	0.9412843507460988	Maslov-Sneppen
1884	0.926889398031672	Maslov-Sneppen
1885	0.9424682851108596	Maslov-Sneppen
1886	0.9613379008978093	Maslov-Sneppen
1887	0.9394350615232517	Maslov-Sneppen
1888	0.9487978193385459	Maslov-Sneppen
1889	0.9405661054017086	Maslov-Sneppen
1890	0.9371061108905792	Maslov-Sneppen
1891	0.9484362762749522	Maslov-Sneppen
1892	0.9363612390201068	Maslov-Sneppen
1893	0.9448519171297891	Maslov-Sneppen
1894	0.942371766661288	Maslov-Sneppen
1895	0.9402626081414241	Maslov-Sneppen
1896	0.9485103575008013	Maslov-Sneppen
1897	0.9401185042504748	Maslov-Sneppen
1898	0.9495960718255809	Maslov-Sneppen
1899	0.941330529162118	Maslov-Sneppen
1900	0.8100243467636855	Maslov-Sneppen
1901	0.6672926688492392	Maslov-Sneppen
1902	0.742373268680152	Maslov-Sneppen
1903	0.7842744515355647	Maslov-Sneppen
1904	0.7571178619909622	Maslov-Sneppen
1905	0.7216481875463746	Maslov-Sneppen
1906	0.7584486287701241	Maslov-Sneppen
1907	0.7558686042974545	Maslov-Sneppen
1908	0.7519915834596559	Maslov-Sneppen
1909	0.7600685578771357	Maslov-Sneppen
1910	0.7655686926170624	Maslov-Sneppen
1911	0.7158185298304292	Maslov-Sneppen
1912	0.7712723176797566	Maslov-Sneppen
1913	0.7646740400526575	Maslov-Sneppen
1914	0.7280129394593263	Maslov-Sneppen
1915	0.7449020981222078	Maslov-Sneppen
1916	0.7647518370444989	Maslov-Sneppen
1917	0.7556844368455543	Maslov-Sneppen
1918	0.7779737925460655	Maslov-Sneppen
1919	0.7018576578230106	Maslov-Sneppen
1920	0.7581669982912008	Maslov-Sneppen
1921	0.7789104980974393	Maslov-Sneppen
1922	0.8134749638618161	Maslov-Sneppen
1923	0.79152910651228	Maslov-Sneppen
1924	0.6915321508451479	Maslov-Sneppen
1925	0.7971847422138016	Maslov-Sneppen
1926	0.724691241332124	Maslov-Sneppen
1927	0.8039741952199255	Maslov-Sneppen
1928	0.6577955897009419	Maslov-Sneppen
1929	0.7296422171124782	Maslov-Sneppen
1930	0.7702804878612847	Maslov-Sneppen
1931	0.7280792481866789	Maslov-Sneppen
1932	0.7827029808456974	Maslov-Sneppen
1933	0.8015954135771622	Maslov-Sneppen
1934	0.7649617366507384	Maslov-Sneppen
1935	0.7766127849812096	Maslov-Sneppen
1936	0.7811196658933087	Maslov-Sneppen
1937	0.7885362945848352	Maslov-Sneppen
1938	0.7029690602400605	Maslov-Sneppen
1939	0.715916838750474	Maslov-Sneppen
1940	0.7286943857742935	Maslov-Sneppen
1941	0.7640445699934484	Maslov-Sneppen
1942	0.7912787113969344	Maslov-Sneppen
1943	0.8262562373471843	Maslov-Sneppen
1944	0.6761541177431516	Maslov-Sneppen
1945	0.7959199118630541	Maslov-Sneppen
1946	0.67996018331875	Maslov-Sneppen
1947	0.8359290351083	Maslov-Sneppen
1948	0.7056444085467968	Maslov-Sneppen
1949	0.720450179737482	Maslov-Sneppen
1950	0.7812637813257982	Maslov-Sneppen
1951	0.7069424061194429	Maslov-Sneppen
1952	0.7382488679818646	Maslov-Sneppen
1953	0.7471324378171931	Maslov-Sneppen
1954	0.6945775428518997	Maslov-Sneppen
1955	0.6936759319275444	Maslov-Sneppen
1956	0.6982570829068331	Maslov-Sneppen
1957	0.7256831249133818	Maslov-Sneppen
1958	0.6834093635874801	Maslov-Sneppen
1959	0.7801650884606564	Maslov-Sneppen
1960	0.7821949928251716	Maslov-Sneppen
1961	0.7976499959028547	Maslov-Sneppen
1962	0.7045763824625216	Maslov-Sneppen
1963	0.8469534323826029	Maslov-Sneppen
1964	0.774098853761594	Maslov-Sneppen
1965	0.7018817857664807	Maslov-Sneppen
1966	0.7489540392801806	Maslov-Sneppen
1967	0.8280669507343587	Maslov-Sneppen
1968	0.7920274465539778	Maslov-Sneppen
1969	0.8081856942701372	Maslov-Sneppen
1970	0.7553175424813129	Maslov-Sneppen
1971	0.6765236540925221	Maslov-Sneppen
1972	0.7320186512856912	Maslov-Sneppen
1973	0.7868631996142978	Maslov-Sneppen
1974	0.8058356873327192	Maslov-Sneppen
1975	0.7312093750676244	Maslov-Sneppen
1976	0.7181089665099616	Maslov-Sneppen
1977	0.7059171904835967	Maslov-Sneppen
1978	0.7070564536337031	Maslov-Sneppen
1979	0.8329049493623176	Maslov-Sneppen
1980	0.8348371941605364	Maslov-Sneppen
1981	0.782298611701193	Maslov-Sneppen
1982	0.7454511110015013	Maslov-Sneppen
1983	0.775506615557937	Maslov-Sneppen
1984	0.7103996697697765	Maslov-Sneppen
1985	0.6804115436489174	Maslov-Sneppen
1986	0.7810204292029823	Maslov-Sneppen
1987	0.7678137172679482	Maslov-Sneppen
1988	0.7812456691946851	Maslov-Sneppen
1989	0.7435354663602114	Maslov-Sneppen
1990	0.7653788976733599	Maslov-Sneppen
1991	0.7700672939151545	Maslov-Sneppen
1992	0.7695391163582505	Maslov-Sneppen
1993	0.6818961265809345	Maslov-Sneppen
1994	0.7794301304288148	Maslov-Sneppen
1995	0.7695459173351741	Maslov-Sneppen
1996	0.7285064466771546	Maslov-Sneppen
1997	0.7370961296489703	Maslov-Sneppen
1998	0.8027874452569933	Maslov-Sneppen
[truncated: 9,101 more rows]
